# Supplementary material for: Comparative analysis of virulence factors and two-component systems expression in carbapenem-resistant and carbapenem-susceptible Klebsiella pneumoniae isolates at a tertiary hospital in Wenzhou, China
Source: Microbiol Spectr. 2026 May 26;14(7):e02030-25. doi: 10.1128/spectrum.02030-25 (PMC13340050; doi:10.1128/spectrum.02030-25)
Supplement: Tables S4 and S5 — Table S4: Expression counts of TCS genes. Table S5: All reads counts pathogen in GSE289556. [file spectrum.02030-25-s0002.xlsx]

## Sheet:  target gene counts
Table S4: GSE289556_target gene_reads_counts_pathogen
gene_symbol	KP_1	KP_2	KP_3	H0_1	H0_2	H0_3	H6_1	H6_2	H6_3	H12_1	H12_2	H12_3	H18_1	H18_2	H18_3	H24_1	H24_2	H24_3	L0_1	L0_2	L0_3	L6_1	L6_2	L6_3	L12_1	L12_2	L12_3	L18_1	L18_2	L18_3	L24_1	L24_2	L24_3	Chr	Start	End	Strand	Length
phoQ	4424	5641	4893	40	80	51	60	39	26	140	179	110	168	105	389	145	366	96	0	2	0	28	23	6	1	7	6	8	18	10	0	0	0	CP109963.1	3106327	3107793	+	1467
rcsB	2211	2697	2569	135	200	124	114	84	40	268	309	183	220	153	549	176	343	121	0	8	10	10	12	14	0	0	4	13	8	18	4	4	0	CP109963.1	1626648	1627298	-	651
rstA	441	515	486	14	20	10	14	22	7	28	47	36	32	45	93	40	86	30	2	0	0	2	2	2	2	0	0	2	0	2	0	0	0	CP109963.1	2891569	2892288	+	720
ompR	11052	11394	12142	451	277	242	116	157	100	390	448	383	433	353	763	467	970	241	12	22	16	38	55	39	4	8	7	16	24	32	14	2	6	CP109963.1	381257	381976	+	720

## Sheet: All_reads_counts_pathogen
Table S5: GSE289556_All_reads_counts_pathogen
gene_symbol	KP_1	KP_2	KP_3	H0_1	H0_2	H0_3	H6_1	H6_2	H6_3	H12_1	H12_2	H12_3	H18_1	H18_2	H18_3	H24_1	H24_2	H24_3	L0_1	L0_2	L0_3	L6_1	L6_2	L6_3	L12_1	L12_2	L12_3	L18_1	L18_2	L18_3	L24_1	L24_2	L24_3	Chr	Start	End	Strand	Length
dnaA	255	273	226	102	336	104	149	164	69	378	340	325	220	244	774	188	565	176	10	4	8	14	24	31	2	0	10	8	12	8	2	2	2	CP109963.1	360	1763	+	1404
dnaN	367	504	448	119	467	122	237	212	92	729	696	722	525	473	1515	527	1207	442	4	8	12	25	45	32	10	8	6	32	20	24	2	6	0	CP109963.1	1768	2868	+	1101
recF	161	127	157	28	143	39	85	109	38	284	191	172	59	128	383	140	217	115	4	1	4	4	21	12	0	2	2	12	9	5	3	0	0	CP109963.1	3015	4088	+	1074
gyrB	4004	4576	4233	209	457	218	244	259	123	874	822	694	748	687	1843	757	1635	521	8	6	6	28	70	66	4	18	18	34	24	26	2	2	0	CP109963.1	4117	6531	+	2415
yidA	2182	2521	2302	100	90	86	40	46	20	98	96	74	86	56	210	64	142	52	0	2	2	8	16	8	2	0	2	10	8	0	0	4	0	CP109963.1	6733	7545	+	813
OJ970_00030	52	79	68	2	0	0	4	2	2	1	4	6	0	2	7	0	4	4	0	2	0	2	0	0	0	0	1	0	0	0	0	0	0	CP109963.1	7695	8777	+	1083
OJ970_00035	95	48	98	2	2	0	6	0	0	6	3	2	2	0	14	4	16	3	0	0	0	0	2	0	0	0	2	2	2	2	2	0	0	CP109963.1	8774	9907	+	1134
dgoR	817	959	1019	24	24	13	27	26	4	30	19	30	42	25	97	60	78	32	6	0	0	4	2	2	0	0	0	2	0	2	0	0	0	CP109963.1	10137	10826	+	690
OJ970_00045	357	360	374	22	18	13	7	10	2	27	33	16	7	21	52	15	21	29	0	0	0	0	2	0	0	0	0	0	0	2	0	0	2	CP109963.1	10823	11701	+	879
OJ970_00050	177	240	154	18	2	9	4	10	14	34	18	22	20	14	50	41	35	14	0	0	0	0	2	0	0	0	0	1	2	0	0	0	0	CP109963.1	11685	12302	+	618
dgoD	318	366	274	26	10	6	8	11	8	24	30	15	33	16	112	54	75	29	0	2	0	2	4	2	0	0	0	6	0	6	0	0	0	CP109963.1	12299	12937	+	639
OJ970_00060	232	89	180	10	12	2	2	0	4	8	7	8	3	6	22	12	31	2	0	0	0	0	0	2	0	0	0	0	2	0	0	0	0	CP109963.1	13007	13987	+	981
OJ970_00065	25	25	11	0	9	4	2	0	0	2	2	4	0	3	12	2	0	2	0	0	0	0	2	2	0	0	0	0	0	0	0	0	0	CP109963.1	14039	14647	+	609
OJ970_00070	93	106	104	8	3	13	4	8	0	16	10	6	17	5	23	6	8	4	0	0	0	0	2	0	0	2	0	0	2	0	0	4	2	CP109963.1	14825	16162	+	1338
OJ970_00075	2047	2845	2278	36	49	22	14	22	12	43	47	24	32	45	127	37	90	31	0	4	0	2	6	4	0	2	2	6	0	0	0	0	0	CP109963.1	16214	17434	+	1221
OJ970_00080	20479	21300	21487	353	250	193	114	128	55	209	251	227	280	195	465	106	355	131	3	1	0	48	33	49	2	6	3	18	14	7	2	0	0	CP109963.1	17436	17768	-	333
ibpA	203	270	223	17	25	8	28	19	11	83	87	98	106	55	188	129	173	72	0	0	2	4	4	7	2	2	2	38	4	7	2	2	0	CP109963.1	18083	18496	+	414
ibpB	179	210	198	1	19	7	10	12	7	68	36	36	46	70	110	97	284	32	2	0	0	0	4	1	8	4	0	22	12	15	8	2	0	CP109963.1	18613	19041	+	429
dinD	4022	4174	4488	232	127	123	122	121	40	197	296	172	338	234	824	324	541	220	8	0	6	28	14	8	4	2	0	24	12	6	4	0	0	CP109963.1	19178	20002	+	825
OJ970_00100	4419	5295	4664	71	74	86	15	10	15	44	47	29	76	38	226	43	141	25	0	0	0	6	10	5	0	1	0	4	3	1	0	0	2	CP109963.1	20104	21765	+	1662
OJ970_00105	6336	6632	7069	46	24	32	20	10	2	22	55	62	74	36	150	54	107	38	2	0	0	13	11	18	0	2	0	0	4	2	0	0	0	CP109963.1	21757	22479	-	723
OJ970_00110	188	214	229	16	8	7	24	4	4	14	12	4	4	16	27	5	40	5	0	0	0	0	0	0	0	0	0	6	2	0	2	0	0	CP109963.1	22778	24400	+	1623
OJ970_00115	92	107	102	10	4	9	8	8	2	10	10	16	14	16	58	18	28	10	0	0	0	0	0	0	2	0	0	4	0	2	2	0	0	CP109963.1	24397	25719	+	1323
OJ970_00120	68	61	57	3	3	2	3	0	2	7	9	8	3	4	10	2	3	2	2	0	0	0	0	0	0	0	0	0	0	0	0	0	0	CP109963.1	25821	26168	+	348
OJ970_00125	275	244	288	16	15	10	13	0	0	20	21	15	11	4	18	13	9	4	0	0	0	0	0	0	0	0	0	0	0	3	0	0	0	CP109963.1	26158	26520	+	363
OJ970_00130	506	516	523	16	20	19	6	5	0	7	17	17	20	8	48	10	32	10	0	0	0	0	4	2	0	0	0	0	0	6	0	0	2	CP109963.1	26595	27017	+	423
dsdA	366	497	433	6	10	14	4	11	6	14	32	25	34	24	55	34	46	20	0	0	0	0	0	0	2	0	0	4	0	2	0	0	0	CP109963.1	27021	28349	-	1329
dsdX	111	84	101	5	6	4	0	2	2	6	6	8	4	7	12	5	11	0	0	0	0	2	2	0	4	0	2	1	0	2	0	0	0	CP109963.1	28366	29703	-	1338
OJ970_00145	1	5	8	2	0	1	0	1	1	0	0	0	0	1	0	1	2	0	0	0	0	0	0	0	0	0	0	0	0	0	0	0	0	CP109963.1	29795	29929	+	135
dsdC	44	44	62	11	2	3	4	8	3	14	30	14	29	15	64	23	48	12	0	0	0	0	2	2	0	2	0	2	4	0	0	0	0	CP109963.1	29929	30852	+	924
emrD	100	138	94	3	1	1	0	1	1	7	10	7	4	2	21	5	5	4	0	0	2	0	0	0	0	0	0	0	0	1	0	0	0	CP109963.1	31012	32196	-	1185
OJ970_00160	254	291	270	14	28	12	14	16	4	54	32	34	8	14	44	12	20	14	0	0	0	4	4	2	0	2	0	2	2	2	0	0	0	CP109963.1	32372	33205	-	834
OJ970_00165	28	46	35	2	2	1	0	6	0	0	5	2	0	1	6	2	0	1	2	0	0	1	0	0	0	2	0	0	0	0	0	0	0	CP109963.1	33273	33719	-	447
tisB	5387	6613	6319	23	45	22	4	3	7	17	12	15	23	28	22	6	25	8	0	0	2	13	7	19	0	0	0	3	0	0	0	0	0	CP109963.1	33810	33929	-	120
OJ970_00175	264	100	135	34	42	26	9	5	6	5	5	5	5	0	4	0	3	0	0	0	1	2	2	2	0	0	0	2	1	0	0	0	0	CP109963.1	34382	34549	-	168
ivbL	2088	850	1562	263	334	167	61	41	33	47	42	43	33	12	38	4	12	2	0	2	1	12	8	13	0	1	0	12	8	7	0	0	0	CP109963.1	34562	34657	+	96
ilvB	4528	4953	5101	971	1719	453	136	105	37	246	272	197	505	193	1322	247	569	169	34	22	3	5	34	17	0	5	0	20	12	18	3	0	6	CP109963.1	34762	36450	+	1689
ilvN	7264	8047	7492	877	1407	633	354	538	218	801	954	792	1170	665	3100	1563	3721	778	29	47	39	51	66	63	4	6	12	72	39	42	5	4	2	CP109963.1;CP109963.1	36454;4291920	36741;4292411	+;-	780
uhpA	1	6	3	0	28	0	5	0	2	15	9	9	5	1	14	5	9	4	0	0	0	0	1	0	0	0	0	2	0	0	0	0	0	CP109963.1	36892	37485	+	594
uhpB	174	261	240	6	49	10	6	4	8	20	31	12	5	20	53	16	13	14	2	0	0	2	10	8	0	0	0	0	2	4	0	0	0	CP109963.1	37503	38984	+	1482
OJ970_00205	19	25	20	0	10	0	0	0	2	10	12	2	2	4	16	10	5	6	0	0	0	0	0	2	2	0	0	0	0	0	0	0	0	CP109963.1	38996	40324	+	1329
uhpT	85	76	94	30	4	11	4	4	2	12	6	14	8	4	12	6	21	4	0	6	0	2	6	2	2	0	0	2	4	2	2	2	2	CP109963.1	40470	41861	+	1392
OJ970_00215	163	222	182	15	17	14	15	9	2	23	33	21	42	35	60	16	52	16	0	0	0	0	6	0	0	0	0	1	0	0	0	0	0	CP109963.1	41998	42450	+	453
OJ970_00220	290	312	382	13	8	11	9	5	0	11	26	13	16	13	34	15	29	14	1	0	0	0	2	0	0	0	0	1	0	0	0	0	0	CP109963.1	42580	42903	-	324
OJ970_00225	604	645	663	50	28	29	2	6	4	10	6	6	5	4	20	9	24	11	0	0	0	4	2	4	0	0	0	0	2	2	0	0	0	CP109963.1	42887	43246	-	360
nepI	16	14	8	1	2	2	11	2	0	13	2	8	2	2	8	3	5	5	0	2	0	0	2	0	0	0	0	0	1	0	0	0	2	CP109963.1	43457	44650	+	1194
OJ970_00235	18	32	22	4	3	0	3	0	8	8	8	0	0	6	12	2	12	2	0	0	0	0	2	0	0	2	0	0	2	0	0	2	0	CP109963.1	44647	45456	-	810
phnW	30	36	29	12	0	0	8	2	5	3	3	2	4	2	6	2	4	2	0	0	0	0	0	0	0	0	0	2	0	0	2	0	0	CP109963.1	45466	46569	-	1104
phnR	39	74	53	4	6	4	2	0	0	2	2	2	0	0	4	2	6	0	0	0	0	2	0	2	0	0	0	2	0	0	2	0	0	CP109963.1	46711	47430	+	720
phnS	55	32	40	6	4	8	8	4	4	10	10	14	12	6	20	18	18	10	4	6	12	4	8	10	0	6	2	6	0	18	12	6	4	CP109963.1	47609	48622	+	1014
phnT	10	12	9	0	2	0	0	2	0	0	2	2	0	1	0	4	2	0	0	0	0	0	0	0	0	0	0	0	0	2	0	2	0	CP109963.1	48628	49740	+	1113
phnU	10	6	6	2	2	0	2	0	0	2	2	0	4	2	0	0	4	8	2	0	0	0	0	0	0	0	2	0	0	0	0	0	2	CP109963.1	49740	50600	+	861
phnV	8	1	6	0	2	0	0	0	2	0	3	0	0	2	4	2	3	2	0	0	0	0	6	0	0	0	0	0	0	2	4	2	0	CP109963.1	50603	51400	+	798
OJ970_00270	53	36	58	0	0	0	2	0	0	2	0	0	0	0	4	0	2	0	0	0	0	0	0	0	0	0	0	0	0	0	0	2	0	CP109963.1	51780	53159	-	1380
OJ970_00275	3	0	4	0	0	0	0	0	0	0	0	0	0	0	0	0	0	0	0	0	0	0	0	0	0	0	0	0	0	0	0	0	0	CP109963.1	53304	53606	-	303
OJ970_00280	52	43	65	2	2	2	2	2	0	6	8	2	8	2	12	6	0	2	0	0	0	0	0	0	0	0	0	0	0	0	0	0	0	CP109963.1	53704	55026	-	1323
OJ970_00285	9	1	8	0	0	0	0	2	0	0	2	0	4	0	4	0	2	2	0	0	0	0	0	0	0	0	0	0	0	0	0	0	0	CP109963.1	55038	55352	-	315
OJ970_00290	56	51	64	6	4	6	14	4	10	18	12	22	15	16	40	6	42	18	0	0	0	6	6	0	0	0	2	4	4	2	0	0	0	CP109963.1	55646	56587	+	942
OJ970_00295	42	43	57	0	2	2	4	0	0	4	4	2	2	8	10	4	2	0	0	0	0	0	0	0	0	0	0	0	0	0	0	0	0	CP109963.1	56799	58169	+	1371
OJ970_00300	116	129	124	2	10	1	0	2	0	4	6	6	6	2	10	5	14	2	2	0	0	0	6	2	0	0	0	0	0	0	0	0	2	CP109963.1	58183	59445	+	1263
OJ970_00305	75	56	88	10	10	5	4	0	0	8	12	4	2	8	18	0	20	5	0	0	0	0	2	0	0	0	0	0	0	0	0	2	0	CP109963.1	59442	60668	-	1227
galB	58	40	26	0	6	2	4	0	4	0	0	4	0	6	10	0	2	2	0	0	0	0	0	2	2	0	0	2	0	0	0	0	0	CP109963.1	60796	61536	+	741
OJ970_00315	31	56	42	4	0	4	0	4	2	0	4	0	2	2	10	4	7	0	0	0	0	0	0	0	0	0	2	0	0	0	0	0	0	CP109963.1	61533	62246	+	714
OJ970_00320	21	26	10	2	0	0	2	0	0	0	2	0	2	0	0	6	8	2	0	2	0	0	0	0	0	0	0	0	0	0	0	0	0	CP109963.1	62247	63332	+	1086
OJ970_00325	194	186	213	4	2	4	2	8	7	10	11	6	12	10	21	12	29	11	0	0	0	0	0	3	0	0	2	0	2	2	0	0	2	CP109963.1	63335	64198	+	864
OJ970_00330	2421	2144	2192	76	38	36	8	10	4	18	29	19	21	26	25	9	11	12	2	0	0	8	8	10	0	0	0	2	1	0	0	0	0	CP109963.1	64202	64477	-	276
OJ970_00335	271	298	282	17	32	21	8	21	2	39	39	27	33	33	78	43	43	16	0	0	0	0	0	4	0	0	2	2	7	0	0	0	0	CP109963.1	64599	65537	-	939
murP	223	329	311	7	14	3	1	16	3	11	12	17	26	16	41	20	28	9	4	0	0	2	4	0	0	0	2	2	0	0	2	0	0	CP109963.1	65653	67086	-	1434
murQ	1398	1815	1633	32	41	20	14	22	8	54	70	68	104	82	248	91	196	57	0	4	0	10	2	2	0	0	0	6	2	2	0	0	0	CP109963.1	67111	68013	-	903
OJ970_00350	198	259	205	2	2	4	4	0	2	14	2	3	10	8	22	8	13	10	0	0	0	0	0	0	0	2	0	4	0	0	0	2	0	CP109963.1	68176	69339	-	1164
eefC	633	671	633	30	26	16	14	12	12	28	41	8	30	40	110	36	56	32	2	4	2	2	4	4	0	2	2	4	6	4	2	0	0	CP109963.1	69385	70749	-	1365
eefB	30	35	22	6	4	2	2	2	0	4	3	0	2	0	6	0	4	2	0	0	2	0	2	4	2	0	0	4	2	6	0	2	0	CP109963.1	70753	73860	-	3108
eefA	13	9	13	0	3	2	0	4	0	2	4	5	1	0	1	0	2	2	0	2	0	0	2	0	0	0	0	0	2	0	2	0	2	CP109963.1	73860	74984	-	1125
OJ970_00370	10	4	7	2	1	0	0	0	0	0	0	1	2	0	1	0	0	2	0	2	0	2	0	0	0	0	0	0	0	0	0	0	0	CP109963.1	75191	75313	+	123
OJ970_00375	40	41	38	2	1	0	0	0	0	0	2	1	2	0	1	0	1	2	0	2	0	1	0	0	0	0	0	0	0	0	0	0	0	CP109963.1	75273	75389	-	117
OJ970_00380	227	215	234	5	10	4	4	2	2	2	3	16	7	9	18	18	22	0	0	0	0	4	0	0	0	0	0	0	0	0	0	0	0	CP109963.1	75364	75780	+	417
OJ970_00385	156	180	218	6	20	4	3	5	4	10	14	24	6	10	28	19	42	14	0	0	0	0	4	2	0	2	2	2	2	2	0	0	0	CP109963.1	76410	77057	-	648
OJ970_00390	53	71	83	5	14	6	10	2	2	18	11	20	11	12	30	18	12	8	2	0	2	0	2	0	2	0	0	0	4	2	0	0	2	CP109963.1	77138	78631	+	1494
OJ970_00395	1682	1508	1863	30	42	26	8	4	4	24	17	8	34	16	32	15	14	6	0	0	0	2	11	4	0	0	0	0	2	2	1	2	0	CP109963.1	78628	79599	-	972
OJ970_00400	104	115	113	2	1	4	2	0	0	4	3	5	3	0	9	6	16	2	0	0	0	1	2	0	0	0	0	8	0	0	2	0	0	CP109963.1	79638	80264	+	627
OJ970_00405	299	356	365	8	3	0	16	34	8	70	123	88	76	90	218	115	140	77	0	0	0	6	9	16	3	3	2	17	6	13	0	0	0	CP109963.1	80267	80737	+	471
OJ970_00410	501	640	574	6	0	2	78	141	42	274	343	366	153	268	433	257	187	176	0	2	0	6	20	18	14	6	0	50	44	42	8	2	0	CP109963.1	80758	81294	-	537
OJ970_00415	243	284	229	16	12	12	4	6	2	10	11	28	5	13	23	24	22	12	0	0	0	0	8	2	0	0	0	2	0	2	0	0	0	CP109963.1	81411	82316	+	906
nlpA	2722	2487	3055	238	208	152	206	355	82	568	713	543	595	413	1322	629	1061	414	8	10	8	8	38	34	2	4	2	24	16	37	2	2	0	CP109963.1	82445	83254	+	810
OJ970_00425	724	815	815	52	59	38	15	31	1	55	41	39	36	32	96	49	86	34	2	0	2	2	3	3	4	0	0	4	2	4	0	0	0	CP109963.1	83279	84133	+	855
OJ970_00430	18364	21874	21270	356	244	186	30	40	14	95	110	96	246	105	253	161	348	107	6	8	4	42	40	32	2	2	2	4	6	12	2	0	0	CP109963.1	84123	84683	-	561
OJ970_00435	46	84	76	5	2	2	2	4	2	4	4	4	10	4	16	14	22	13	0	0	0	0	0	0	0	2	0	0	0	0	2	2	2	CP109963.1	84849	85628	+	780
OJ970_00440	99	100	96	11	4	2	4	2	2	10	15	11	4	4	31	9	13	9	0	0	0	0	2	0	0	0	0	0	0	0	0	0	0	CP109963.1	85650	86603	+	954
OJ970_00445	41	36	43	12	14	0	20	6	12	48	39	24	42	36	113	38	138	51	0	0	0	2	0	0	0	0	2	2	0	2	0	0	0	CP109963.1	86600	87649	-	1050
OJ970_00450	43	53	30	2	2	0	0	2	0	12	6	2	5	10	9	16	8	0	0	0	0	0	0	1	0	0	0	0	0	2	0	0	0	CP109963.1	88022	88720	+	699
OJ970_00455	31	28	13	0	1	4	2	0	0	8	2	2	0	2	10	1	2	0	0	0	0	0	0	2	0	0	0	0	0	0	0	0	0	CP109963.1	88771	89061	-	291
OJ970_00460	87	93	79	4	14	8	5	4	4	5	5	12	18	7	15	4	18	9	0	2	0	0	0	2	0	0	0	2	0	4	2	0	0	CP109963.1	89063	90070	-	1008
OJ970_00465	83	51	49	6	16	2	3	0	2	2	0	0	0	4	3	2	5	1	0	0	0	0	0	0	0	0	0	2	0	0	0	0	0	CP109963.1	90183	90650	-	468
OJ970_00475	73	74	82	2	6	3	8	2	0	10	10	2	6	4	20	2	24	10	0	2	0	0	0	0	0	2	0	0	2	0	0	0	0	CP109963.1	91204	92598	+	1395
yicI	194	186	200	16	6	6	8	2	4	20	5	8	26	20	56	26	16	14	0	0	2	0	2	2	0	2	0	2	0	2	2	2	0	CP109963.1	92611	94929	+	2319
OJ970_00485	466	628	628	26	12	16	2	4	2	2	10	8	2	16	47	16	30	2	2	0	0	0	0	2	0	0	0	0	0	0	0	0	0	CP109963.1	95085	95807	+	723
OJ970_00490	96	94	111	5	7	6	2	5	2	4	8	7	4	4	11	11	4	6	2	2	0	2	0	0	0	0	0	0	0	2	0	0	0	CP109963.1	95854	97233	-	1380
OJ970_00495	41	28	36	2	4	4	2	0	2	15	4	8	6	16	16	13	9	2	0	0	0	0	0	0	0	0	0	0	0	0	0	0	0	CP109963.1	97246	98805	-	1560
OJ970_00500	917	1251	1112	76	27	32	16	30	8	46	45	31	50	41	71	38	80	36	0	0	2	0	8	2	2	0	0	2	2	4	0	0	0	CP109963.1	99053	100768	-	1716
OJ970_00505	415	529	514	8	12	8	10	20	10	40	43	45	20	36	41	12	32	8	0	0	0	2	8	6	2	0	0	0	2	2	2	2	4	CP109963.1	100909	102300	-	1392
gltS	2285	2292	2364	174	185	274	20	16	9	131	85	54	87	143	757	82	82	133	0	0	1	4	5	4	1	2	1	8	2	2	1	1	0	CP109963.1	102585	103787	+	1203
glpK	116355	134578	133069	1900	2380	4319	506	248	168	1843	1122	990	1676	2476	10694	1867	2441	2103	84	16	10	270	231	215	59	48	50	179	97	127	30	7	2	CP109963.1	103902	105413	-	1512
OJ970_00520	4907	6006	5200	302	551	503	71	27	12	218	294	230	300	367	2185	364	339	310	2	0	1	26	16	8	0	2	4	27	14	18	8	4	2	CP109963.1	105435	106286	-	852
zapB	110153	109083	118314	3623	4110	2656	1741	1971	1057	3258	3564	4043	3211	3119	6803	1186	2641	1833	55	72	98	349	465	525	50	62	48	272	175	217	28	26	6	CP109963.1	106729	106974	+	246
OJ970_00530	375	475	371	244	64	82	137	163	78	431	474	388	320	313	996	221	273	121	1	0	0	12	18	11	6	0	4	29	10	23	2	2	0	CP109963.1	107126	108115	+	990
OJ970_00535	77	43	63	13	12	11	8	30	1	25	27	27	14	28	46	4	15	5	2	0	0	2	0	4	0	0	0	0	0	2	2	0	0	CP109963.1	108278	109048	+	771
OJ970_00540	69	104	101	0	6	2	4	2	6	10	9	16	14	3	21	12	10	4	0	2	0	2	0	0	0	0	0	0	0	0	0	0	2	CP109963.1	109113	110417	+	1305
tpiA	6878	8533	7755	238	406	257	377	412	163	1179	1146	1094	975	856	2316	888	2369	671	6	2	4	42	78	48	18	22	12	76	26	30	6	4	6	CP109963.1	110510	111277	-	768
OJ970_00550	576	391	656	60	71	51	43	50	17	70	61	60	43	38	75	16	39	29	0	2	2	2	2	4	0	0	0	4	10	12	2	0	0	CP109963.1	111387	111989	-	603
OJ970_00555	605	755	597	25	17	13	8	6	2	21	23	10	8	27	39	10	29	18	0	0	0	4	0	0	0	2	0	0	0	2	0	2	0	CP109963.1	112102	112530	+	429
fpr	4313	4671	4975	47	58	31	27	32	15	66	89	74	95	62	166	97	154	57	2	0	0	12	14	16	2	2	6	4	4	10	2	0	0	CP109963.1	112531	113277	-	747
glpX	181	180	165	14	63	21	32	47	32	188	118	80	82	91	212	102	176	62	0	4	0	0	4	20	2	2	0	12	0	12	2	2	0	CP109963.1	113428	114438	-	1011
recG	166	262	205	17	266	78	203	227	92	666	604	460	263	385	973	251	401	240	2	8	10	13	37	46	1	3	8	17	20	18	0	2	6	CP109963.1	114487	116568	-	2082
trmH	96	127	128	18	141	52	108	116	44	362	272	212	94	141	370	108	140	103	0	2	10	4	16	28	2	4	1	6	6	14	0	0	4	CP109963.1	116574	117263	-	690
spoT	1460	1865	1668	176	564	212	331	307	130	1061	1034	756	639	642	1911	579	1186	470	3	6	14	34	82	46	4	18	8	20	23	28	0	2	2	CP109963.1	117268	119388	-	2121
rpoZ	2170	2433	2325	242	462	204	222	263	134	569	542	491	372	447	1053	250	560	305	2	4	9	23	43	43	5	16	11	21	21	20	3	4	4	CP109963.1	119407	119682	-	276
gmk	2465	2968	2312	173	315	152	106	93	60	237	254	162	118	171	479	162	351	91	6	10	2	10	14	16	6	4	0	8	20	8	2	0	0	CP109963.1	119737	120360	-	624
ligB	52	59	61	0	2	6	0	4	4	18	8	8	4	6	8	0	4	5	0	2	2	0	6	2	2	0	4	0	0	0	0	0	4	CP109963.1	120619	122295	+	1677
OJ970_00600	31	24	42	0	4	2	0	4	4	7	5	5	0	4	10	0	4	2	0	0	0	0	2	1	0	0	0	0	0	0	0	0	0	CP109963.1	122301	122918	-	618
OJ970_00605	393	481	413	12	16	10	14	8	2	12	20	2	8	2	24	10	19	6	0	0	0	0	2	2	0	0	0	4	4	4	0	0	0	CP109963.1	123193	124443	+	1251
OJ970_00610	31	42	37	0	2	0	0	0	0	6	4	2	4	8	8	14	7	2	0	0	2	0	0	0	0	0	0	0	2	0	0	0	0	CP109963.1	124499	125557	-	1059
OJ970_00615	34	24	40	8	20	8	12	8	10	14	7	8	4	0	11	3	6	10	6	4	10	2	10	4	4	0	4	4	4	4	6	8	6	CP109963.1	125560	126306	-	747
OJ970_00620	3279	3507	3490	234	326	188	132	100	82	415	439	358	447	282	1025	415	824	288	8	8	4	20	16	34	0	6	4	14	2	10	0	0	2	CP109963.1	126489	127352	-	864
OJ970_00625	632	675	751	78	49	68	35	38	18	60	57	22	31	56	119	86	112	36	0	4	0	4	6	0	0	0	0	4	4	4	0	0	0	CP109963.1	128057	129037	+	981
OJ970_00630	26	24	16	0	4	2	3	0	0	2	15	0	4	0	6	4	0	0	0	0	0	0	0	0	0	0	0	0	0	2	2	0	0	CP109963.1	129187	130365	+	1179
OJ970_00635	14	10	8	4	0	2	0	0	0	0	1	0	0	2	6	2	0	0	0	0	0	0	0	0	0	0	0	0	0	0	0	0	0	CP109963.1	130513	131493	-	981
OJ970_00640	14	20	14	0	4	2	0	0	0	1	1	0	5	0	3	0	0	0	0	0	0	0	0	0	0	0	0	0	0	0	0	0	0	CP109963.1	131736	131867	-	132
OJ970_00645	27	31	39	2	6	4	0	0	7	2	10	8	9	6	14	0	0	4	0	0	2	0	2	0	0	0	0	0	2	2	2	0	4	CP109963.1	131866	132753	+	888
OJ970_00650	26	21	29	6	2	8	7	0	2	4	1	2	0	4	9	2	5	2	0	0	0	0	0	0	0	0	0	2	0	0	0	0	0	CP109963.1	132746	133657	+	912
OJ970_00655	93	110	60	7	2	7	2	0	2	2	4	6	2	0	6	0	4	2	2	4	2	2	0	4	0	0	2	0	6	4	0	0	0	CP109963.1	133694	134788	+	1095
rph	192	249	210	30	50	24	38	36	22	98	68	40	34	48	128	22	68	20	0	6	2	2	8	2	2	0	2	2	4	6	0	0	0	CP109963.1	134885	135601	+	717
pyrE	467	567	493	48	84	50	70	70	42	160	180	138	84	70	240	69	171	70	2	4	4	4	10	6	0	2	6	11	2	2	0	2	0	CP109963.1	135712	136353	+	642
slmA	82	69	71	27	51	22	13	27	7	49	71	39	25	30	76	14	45	23	0	2	0	2	4	3	0	4	0	4	4	2	0	0	0	CP109963.1	136401	136997	-	597
dut	221	149	167	36	51	44	31	25	24	63	39	36	30	11	77	11	25	16	0	0	2	2	7	8	0	0	0	4	6	0	0	0	0	CP109963.1	137122	137580	-	459
coaBC	821	1139	990	80	98	75	32	38	30	142	155	87	121	70	277	106	219	55	0	0	0	0	26	10	8	0	0	8	2	0	0	2	2	CP109963.1	137558	138772	-	1215
radC	2836	3083	3070	243	506	206	207	243	136	333	377	303	243	276	871	156	283	176	7	2	5	22	61	35	5	7	5	15	17	17	0	2	2	CP109963.1	138945	139610	+	666
rpmB	4541	6768	5563	183	636	260	937	611	456	3258	3416	3189	3149	2887	5836	2930	6633	1698	8	6	19	77	168	182	24	42	24	102	82	94	4	11	6	CP109963.1	139827	140063	+	237
rpmG	2234	3397	2779	117	386	164	569	398	315	1967	2018	1937	1824	1723	3277	1505	3384	1011	5	4	12	43	109	119	16	29	17	76	82	77	2	10	5	CP109963.1	140084	140251	+	168
mutM	555	643	584	34	48	18	26	24	16	46	37	56	35	27	71	25	46	15	0	0	0	4	2	2	0	2	0	2	8	2	2	0	0	CP109963.1	140387	141196	+	810
coaD	169	215	145	19	9	13	16	16	1	34	42	39	34	41	74	26	60	39	0	0	2	3	7	4	0	2	2	1	4	1	0	0	0	CP109963.1	141384	141863	-	480
OJ970_00710	872	1116	1062	52	112	54	93	71	41	222	201	202	223	196	396	169	319	181	2	0	1	14	14	10	2	2	10	7	14	12	2	2	2	CP109963.1	141860	142636	-	777
waaA	188	268	227	14	46	17	30	25	15	82	56	70	35	35	106	48	106	34	2	0	6	1	10	0	2	0	2	4	0	0	2	2	2	CP109963.1	142636	143910	-	1275
OJ970_00720	961	1040	1036	45	79	32	31	20	30	127	87	53	58	88	214	69	171	38	0	0	0	2	8	12	2	0	0	0	2	4	2	0	0	CP109963.1	144002	144991	-	990
OJ970_00725	85	123	90	4	17	15	19	21	15	55	55	42	37	32	114	22	73	25	0	0	2	2	0	12	0	0	2	2	2	2	0	0	0	CP109963.1	145021	146115	-	1095
OJ970_00730	195	265	184	12	50	20	40	50	12	119	82	99	89	79	283	149	252	56	0	4	4	2	8	4	0	0	2	0	0	4	0	0	0	CP109963.1	146118	147245	-	1128
rfaQ	123	154	147	26	32	16	32	26	8	66	70	94	24	36	103	54	125	43	2	0	0	2	2	4	2	0	0	4	0	0	0	2	0	CP109963.1	147242	148318	-	1077
OJ970_00740	1357	1476	1352	48	77	40	32	37	6	63	92	66	72	39	126	32	152	46	2	4	0	5	5	6	0	0	4	4	0	7	0	0	0	CP109963.1	148430	149392	+	963
OJ970_00745	68	88	72	10	32	25	29	17	7	55	54	31	36	39	81	25	69	23	0	0	0	6	4	8	0	0	0	2	2	5	2	0	0	CP109963.1	149411	150490	+	1080
OJ970_00750	50	65	62	2	26	5	11	12	0	34	28	34	7	29	44	2	34	10	0	0	2	5	4	2	0	4	0	4	4	5	0	0	0	CP109963.1	150534	151703	-	1170
OJ970_00755	82	80	46	4	10	4	7	8	2	21	20	18	8	14	46	8	21	6	0	0	0	0	0	2	0	0	0	0	0	0	0	0	0	CP109963.1	151681	152589	-	909
rfaC	277	396	314	3	41	26	17	16	6	72	54	35	32	59	126	22	48	19	4	0	0	7	0	1	0	0	0	8	2	2	0	0	0	CP109963.1	152589	153560	-	972
rfaF	1292	1583	1313	74	146	104	66	45	35	167	203	167	125	154	420	130	341	88	4	4	0	6	10	3	0	2	0	6	0	8	0	0	0	CP109963.1	153564	154622	-	1059
rfaD	7191	9222	7721	299	280	170	97	73	54	223	240	217	233	214	551	230	395	171	3	2	2	22	27	30	2	2	0	22	12	8	0	4	6	CP109963.1	154632	155564	-	933
kbl	32383	37248	37025	558	257	314	111	71	34	324	296	262	371	313	695	339	653	238	12	6	2	57	82	62	12	7	4	25	12	26	9	0	0	CP109963.1	155778	156971	+	1194
tdh	15336	14764	16940	461	243	243	76	68	38	253	279	227	307	273	562	285	571	202	12	3	2	37	46	39	2	6	6	26	14	12	4	2	0	CP109963.1	156984	158009	+	1026
OJ970_00785	296	308	295	13	14	13	8	0	1	13	16	9	19	15	55	9	36	11	0	0	0	3	0	4	0	0	0	0	0	0	0	0	0	CP109963.1	158178	158966	+	789
OJ970_00790	184	151	162	22	49	26	24	18	6	70	84	56	84	74	297	69	181	63	0	0	0	1	0	3	2	0	2	4	2	4	0	0	0	CP109963.1	158972	159919	-	948
envC	4575	4747	4073	333	535	313	219	218	108	606	511	352	325	352	985	356	616	209	6	6	10	38	50	47	8	16	2	16	20	19	2	6	0	CP109963.1	159923	161194	-	1272
gpmM	1222	1465	1463	23	36	13	23	14	4	35	45	44	82	75	92	88	293	65	0	0	6	8	6	8	2	4	0	12	2	10	6	0	2	CP109963.1	161204	162748	-	1545
OJ970_00805	2940	3143	2899	148	242	116	173	183	92	465	473	401	273	336	889	234	451	181	0	4	0	25	21	39	4	8	0	28	24	19	4	3	0	CP109963.1	162994	163425	+	432
grxC	1729	2209	1748	85	140	64	75	99	58	293	325	274	262	258	761	316	568	167	2	2	4	11	24	13	3	0	2	2	7	9	2	1	0	CP109963.1	163530	163781	+	252
secB	2203	2562	2283	171	201	135	134	158	91	342	358	359	327	278	766	283	428	191	5	8	5	11	26	21	7	10	6	19	8	10	4	2	0	CP109963.1	163842	164309	+	468
gpsA	760	905	844	62	95	43	109	108	31	238	220	168	140	171	529	110	231	123	2	1	2	8	21	14	3	3	0	15	10	14	7	0	0	CP109963.1	164309	165328	+	1020
cysE	421	469	427	38	73	42	63	63	23	156	134	103	76	110	265	61	148	83	3	2	0	12	23	10	2	2	0	8	6	16	1	0	4	CP109963.1	165402	166223	+	822
trmL	116	112	108	15	22	31	12	9	12	47	32	17	9	18	71	14	37	5	0	0	0	2	3	2	0	2	0	0	0	4	0	0	0	CP109963.1	166305	166778	-	474
lldD	1429	1785	1725	36	93	64	47	34	44	110	50	76	87	123	338	108	255	48	4	6	6	9	10	14	6	4	0	8	14	16	4	10	10	CP109963.1;CP109963.1	166871;2234789	168055;2235973	-;-	2370
lldR	2802	3735	3653	144	232	246	156	73	93	262	164	134	138	182	728	123	98	86	2	4	2	14	9	5	2	6	6	8	10	14	0	2	0	CP109963.1	168055	168828	-	774
lldP	2287	3072	2817	71	133	140	121	53	63	201	172	97	191	147	697	125	98	96	0	0	0	8	7	8	4	0	4	0	6	6	0	0	2	CP109963.1	168825	170480	-	1656
OJ970_00850	281	231	287	46	73	35	28	32	10	68	60	20	18	25	59	9	28	16	0	0	2	3	4	4	4	0	2	0	2	4	0	0	2	CP109963.1	170766	171128	-	363
OJ970_00855	1443	967	1318	18	11	4	26	10	6	35	24	31	58	35	82	22	60	40	0	0	0	3	5	2	0	2	2	4	0	6	0	2	0	CP109963.1	171401	171625	+	225
mtlR	3913	3778	4290	44	65	51	62	60	37	189	226	207	191	189	550	178	478	139	2	0	0	13	22	13	2	8	6	16	3	13	3	0	0	CP109963.1	171614	172210	-	597
mtlD	7163	7193	8165	122	126	60	122	102	56	304	355	363	356	358	1129	411	1047	272	0	2	2	34	36	32	0	8	8	21	10	20	2	2	2	CP109963.1	172210	173358	-	1149
mtlA	440	400	395	18	24	16	18	8	6	66	98	73	148	88	288	194	402	92	2	0	0	4	4	0	0	4	2	2	2	2	2	2	0	CP109963.1	173459	175366	-	1908
OJ970_00875	16	21	18	2	2	4	0	0	0	4	4	6	4	2	8	4	6	2	0	0	0	0	0	0	0	0	0	0	0	0	0	0	0	CP109963.1	175905	176273	+	369
OJ970_00880	58	50	46	2	2	8	6	6	4	27	30	34	26	24	65	32	84	16	0	0	0	0	0	2	0	0	2	4	2	0	0	0	0	CP109963.1	176277	177413	+	1137
OJ970_00885	484	534	502	14	18	11	8	4	6	24	33	20	16	19	90	50	106	8	0	0	0	0	0	2	0	0	0	2	2	4	2	2	0	CP109963.1	177520	178128	+	609
selA	64	90	71	9	22	8	10	4	7	16	34	14	20	38	71	20	143	14	0	0	0	2	2	0	2	0	0	5	2	4	0	0	0	CP109963.1	178234	179622	+	1389
selB	126	168	164	8	24	18	21	20	2	52	78	72	72	68	209	100	210	59	2	2	2	12	5	4	2	2	0	6	10	2	4	4	4	CP109963.1	179619	181460	+	1842
OJ970_00900	3	3	4	0	2	0	0	0	1	0	1	1	0	2	1	0	0	1	0	0	0	0	0	0	0	0	0	0	0	0	0	0	0	CP109963.1	181503	181595	+	93
OJ970_00905	17	17	33	0	0	0	4	2	1	7	10	6	10	8	15	5	14	11	0	0	0	0	0	4	0	0	0	0	0	0	0	0	0	CP109963.1	181705	182190	+	486
avtA	301	306	294	22	46	36	48	56	14	149	215	142	120	106	305	55	154	79	2	0	4	0	20	6	2	0	4	2	8	4	0	0	0	CP109963.1	182233	183489	-	1257
OJ970_00915	342	445	344	0	8	8	50	64	34	117	158	100	72	124	458	120	134	146	4	4	2	6	6	4	4	2	2	14	4	2	4	2	2	CP109963.1	183660	185693	-	2034
OJ970_00920	2168	2171	2283	714	1408	685	627	564	341	1593	1657	1065	1071	1322	3801	1072	1806	978	15	6	8	47	105	82	22	32	38	61	97	94	12	10	8	CP109963.1	186008	186826	+	819
OJ970_00925	2955	3016	3410	47	56	48	31	33	12	74	116	76	90	120	319	99	185	78	0	6	0	11	16	8	0	0	0	3	4	9	2	0	4	CP109963.1	186864	188042	-	1179
gguB	254	424	279	6	11	2	2	5	2	14	9	6	9	1	20	7	20	6	0	2	0	3	0	4	0	0	0	2	0	1	0	0	0	CP109963.1	188275	189456	-	1182
OJ970_00935	58	66	64	6	0	2	4	6	0	2	10	6	6	12	17	8	20	6	0	0	0	0	0	0	0	0	0	0	0	2	0	0	0	CP109963.1	189434	190975	-	1542
xylF	166	166	138	4	6	5	4	12	2	18	20	12	10	6	58	18	30	4	0	0	0	0	0	0	0	2	0	0	6	0	0	0	0	CP109963.1	191040	192035	-	996
xylA	1339	1553	1261	42	51	20	26	24	12	54	56	42	58	54	221	94	155	60	0	0	0	14	10	4	0	0	0	6	2	2	2	0	0	CP109963.1;CP109963.1	192530;4535185	193852;4536504	+;-	2643
xylB	198	193	218	26	18	6	18	23	11	35	24	19	26	20	95	16	46	22	0	2	4	2	7	0	0	4	0	0	4	6	5	2	2	CP109963.1;CP109963.1	193945;1740832	195399;1742295	+;+	2919
yiaB	34	37	9	0	8	1	0	2	2	6	6	8	10	2	13	2	22	0	0	0	0	0	0	2	2	0	0	2	0	0	0	0	0	CP109963.1	195568	195939	+	372
yiaA	22	28	27	4	0	2	0	0	0	5	12	0	7	6	12	1	2	0	0	0	0	2	0	0	0	0	0	2	0	0	0	0	0	CP109963.1	195971	196417	+	447
OJ970_00965	74	114	120	20	6	8	0	8	2	18	9	4	8	15	25	11	10	8	2	0	0	0	0	2	0	4	0	0	0	0	0	0	0	CP109963.1	196444	197439	-	996
OJ970_00970	131	96	185	0	2	4	4	4	6	2	10	12	6	8	14	5	5	4	0	2	0	0	0	0	2	0	2	0	4	2	0	0	0	CP109963.1	197619	197918	+	300
glyQ	307	376	369	46	156	92	126	94	66	403	414	350	326	283	789	406	839	229	4	11	8	4	33	14	0	6	2	17	4	16	2	2	4	CP109963.1	198046	198957	+	912
glyS	472	471	457	85	221	79	201	191	77	566	498	460	479	362	947	405	793	242	2	3	14	23	36	38	4	12	2	31	32	28	2	2	0	CP109963.1	198967	201036	+	2070
OJ970_00985	262	266	267	18	16	10	16	6	8	12	24	26	44	29	32	18	90	16	2	8	2	0	4	10	6	0	2	4	4	12	8	2	0	CP109963.1	201343	202389	-	1047
hokA	13	29	15	2	2	2	3	4	0	0	0	6	0	8	7	0	0	1	0	0	0	0	0	0	0	0	0	0	0	0	0	0	0	CP109963.1	202463	202615	+	153
OJ970_00995	99	114	93	20	18	7	10	8	2	16	20	23	18	25	42	21	42	12	0	2	2	4	4	7	0	0	0	8	4	4	0	4	6	CP109963.1	202917	204536	+	1620
cspA	2761	4527	2688	278	1188	500	209	177	152	626	326	286	99	230	597	72	104	103	11	13	13	12	68	63	5	2	0	8	6	14	0	0	0	CP109963.1	204635	204847	-	213
OJ970_01005	1352	1290	1480	63	70	65	78	61	61	206	325	174	175	125	427	220	523	133	4	0	2	8	2	10	6	2	4	6	2	6	0	0	0	CP109963.1	205100	205390	-	291
OJ970_01010	257	286	285	12	20	18	27	32	16	36	30	18	33	34	68	22	38	26	2	14	16	6	9	4	0	2	4	8	4	16	10	2	4	CP109963.1	205636	206991	-	1356
OJ970_01015	791	924	962	90	121	33	70	84	25	187	194	197	202	156	471	184	424	128	0	2	0	6	10	12	2	6	0	6	6	6	0	0	0	CP109963.1	207432	208142	+	711
ghrB	966	1275	1104	70	118	85	42	46	16	94	138	85	102	110	392	171	343	96	2	2	2	9	7	14	4	0	4	8	5	2	0	0	0	CP109963.1	208251	209222	-	972
OJ970_01025	2057	2610	2256	91	78	63	25	36	13	67	47	46	54	42	162	59	121	42	0	0	4	6	6	3	2	0	2	4	6	2	0	2	0	CP109963.1	209247	210527	-	1281
OJ970_01030	464	577	571	32	13	22	8	12	4	22	20	4	27	25	50	37	66	8	0	0	2	2	2	4	0	0	0	2	10	2	0	2	6	CP109963.1	210632	211567	-	936
OJ970_01035	1953	2397	2445	61	47	25	9	6	4	22	13	20	28	24	42	16	30	12	0	0	0	6	4	0	0	0	0	2	0	6	2	0	1	CP109963.1	211571	212320	-	750
OJ970_01040	188	184	205	5	0	8	9	9	6	19	23	14	17	16	22	14	18	10	4	0	0	0	5	2	0	2	2	0	4	0	2	0	1	CP109963.1	212432	213448	-	1017
OJ970_01045	260	296	281	14	16	16	64	84	26	277	226	203	153	172	364	168	181	118	0	2	0	0	22	10	0	6	0	8	4	4	0	2	2	CP109963.1	213552	214214	-	663
OJ970_01050	1165	1450	1231	63	81	24	41	38	6	67	107	90	142	97	223	135	316	54	0	6	0	6	6	6	2	6	0	2	2	4	2	0	2	CP109963.1	214382	216712	+	2331
OJ970_01055	429	427	459	13	18	7	6	7	5	16	24	14	28	19	45	24	76	10	0	0	0	4	6	3	0	0	0	0	2	4	0	0	0	CP109963.1	216681	217121	-	441
tag	443	487	467	14	22	6	7	12	8	21	31	27	26	28	70	37	76	20	0	2	0	5	1	2	0	2	0	0	0	1	0	0	0	CP109963.1	217099	217680	-	582
OJ970_01065	121	152	169	17	24	31	22	19	8	61	41	49	63	32	109	46	182	43	0	0	0	7	5	0	2	0	0	4	2	2	0	6	0	CP109963.1	217886	218467	+	582
OJ970_01070	174	200	189	18	17	14	13	2	8	31	24	17	18	17	47	2	38	4	2	8	6	2	4	6	0	2	0	4	12	13	8	2	6	CP109963.1	218709	219914	+	1206
eptB	107	88	113	15	74	38	67	94	66	224	236	119	96	127	440	80	150	62	0	0	0	6	10	6	0	0	0	10	12	10	0	2	0	CP109963.1	220157	221830	+	1674
OJ970_01080	235	270	187	0	12	6	10	10	4	27	33	14	32	31	42	42	42	18	0	2	6	0	4	0	0	0	0	0	8	8	2	0	0	CP109963.1	222022	223416	+	1395
OJ970_01095	4149	4704	4864	66	82	36	66	72	28	240	250	205	166	174	458	108	506	94	2	4	0	14	18	24	2	0	0	18	4	10	0	0	0	CP109963.1	223941	225304	+	1364
OJ970_01100	24481	29893	26793	1994	3916	1676	208	220	112	502	809	1261	1901	691	1813	919	3292	704	43	55	50	35	62	81	12	10	8	61	40	43	10	2	2	CP109963.1	225944	227551	+	1608
dppB	113	138	111	55	217	71	10	0	6	22	59	77	40	27	58	14	75	22	0	4	4	2	4	5	2	2	0	2	0	3	2	0	0	CP109963.1	227686	228705	+	1020
dppC	197	223	147	34	285	55	7	7	8	21	69	65	48	40	68	27	117	40	0	1	7	3	3	2	0	0	0	0	2	0	0	0	2	CP109963.1	228715	229617	+	903
dppD	867	1031	881	108	860	162	42	35	23	113	128	218	147	117	268	122	473	86	0	12	18	3	15	6	0	0	4	4	0	7	0	0	0	CP109963.1	229628	230611	+	984
dppF	487	572	450	71	560	76	29	28	13	94	115	153	144	109	236	138	457	81	2	2	14	6	12	6	0	0	2	4	10	8	4	4	2	CP109963.1	230608	231621	+	1014
OJ970_01125	144	159	152	11	9	2	5	4	2	2	4	8	7	1	12	7	15	2	0	0	0	0	0	0	0	0	0	0	0	0	0	0	0	CP109963.1	231640	231819	+	180
bcsO	44	54	46	7	3	3	4	7	2	6	3	12	7	6	11	2	14	11	0	0	1	0	2	0	0	0	0	0	3	4	0	0	0	CP109963.1	232137	232676	+	540
OJ970_01135	22	21	22	8	6	12	10	5	2	20	10	0	6	5	30	10	12	6	0	0	0	0	4	0	0	2	0	0	2	0	0	0	0	CP109963.1	232678	233469	+	792
bcsA	928	1062	886	64	104	55	51	56	25	176	169	121	125	127	346	171	320	88	0	4	0	6	8	4	6	2	2	5	8	6	6	2	2	CP109963.1;CP109963.1	233489;248201	235600;250819	+;+	4731
bcsB	557	656	646	23	61	30	44	24	22	118	132	92	160	94	330	135	297	98	0	2	2	14	0	1	4	4	0	5	4	7	0	2	4	CP109963.1;CP109963.1	235597;250830	238032;253175	+;+	4782
OJ970_01150	276	234	273	5	10	7	2	10	4	13	13	22	23	2	48	10	55	6	6	0	2	0	6	6	2	0	0	0	0	0	4	0	0	CP109963.1	238029	242081	+	4053
OJ970_01155	494	510	480	14	13	6	7	4	0	19	20	12	11	11	42	17	37	8	0	0	0	4	1	0	0	0	0	0	0	0	0	0	0	CP109963.1	242081	242557	+	477
OJ970_01160	362	322	362	38	15	19	26	24	10	58	81	32	32	38	138	40	106	39	0	2	0	6	4	0	0	0	0	2	0	2	2	0	0	CP109963.1	242569	243570	+	1002
bcsG	153	217	176	14	15	10	19	15	6	43	44	16	17	16	71	36	69	12	0	2	0	2	3	0	0	0	0	0	0	4	0	0	2	CP109963.1	243678	245357	-	1680
bcsF	31	30	36	4	6	3	3	8	0	12	4	5	4	0	17	7	14	3	0	0	0	0	2	0	0	0	0	2	0	1	0	0	0	CP109963.1	245354	245551	-	198
bcsE	656	735	754	60	64	46	42	30	10	55	128	72	105	46	282	97	204	44	2	0	0	0	13	4	0	0	0	11	0	10	4	0	0	CP109963.1	245551	247104	-	1554
bcsR	465	598	481	27	43	26	30	24	10	59	67	48	49	41	102	43	99	16	2	0	0	4	2	4	2	0	0	10	2	0	0	0	0	CP109963.1	247273	247461	+	189
bcsQ	739	864	773	45	63	48	36	24	13	96	136	73	82	97	263	104	229	61	0	0	0	6	5	3	2	0	2	4	4	2	2	0	0	CP109963.1	247473	248204	+	732
bcsZ	601	728	646	31	125	66	98	79	55	284	293	192	255	184	641	245	610	192	2	0	4	8	12	12	2	3	2	8	6	8	0	0	0	CP109963.1	253179	254288	+	1110
bcsC	430	542	488	24	138	70	116	100	58	326	328	239	271	223	775	344	819	183	4	2	2	8	16	22	6	2	4	15	8	8	2	2	0	CP109963.1	254270	257746	+	3477
hmsP	2252	2290	2531	90	183	76	86	61	44	280	305	209	277	257	754	418	931	240	2	0	0	14	30	24	4	4	2	10	18	14	2	0	2	CP109963.1	257989	259995	+	2007
OJ970_01215	4706	5871	5161	264	199	170	40	42	23	100	109	55	98	95	306	101	204	47	0	0	0	8	13	14	0	0	2	2	6	10	2	0	2	CP109963.1	260152	261438	+	1287
OJ970_01220	281	384	276	34	92	47	61	94	30	204	193	172	115	135	262	148	217	67	2	2	2	1	14	6	6	0	4	10	4	8	0	2	4	CP109963.1	261658	263160	+	1503
OJ970_01225	1354	1553	1465	53	32	17	11	15	9	34	54	35	49	42	121	50	161	24	0	0	0	5	12	2	2	2	2	2	6	0	2	0	0	CP109963.1	263215	264144	-	930
OJ970_01230	648	770	804	49	48	31	60	33	14	100	212	186	149	117	373	237	483	101	0	0	4	6	0	0	0	2	0	16	4	6	0	2	0	CP109963.1	264339	266390	+	2052
OJ970_01235	164	234	229	53	84	55	48	51	27	73	105	81	87	57	276	103	298	46	4	4	6	6	12	2	0	0	8	4	4	6	4	4	0	CP109963.1	266428	267750	-	1323
yhjD	376	373	405	29	52	21	14	15	7	43	36	32	26	18	93	17	43	10	0	0	2	0	3	2	0	0	0	0	1	0	0	0	0	CP109963.1	268022	269053	-	1032
OJ970_01245	219	255	244	14	35	11	10	18	6	14	21	21	13	8	21	9	42	14	0	0	0	2	4	0	2	0	0	4	5	0	0	0	0	CP109963.1	269160	270059	-	900
OJ970_01250	40	43	43	6	5	4	0	1	0	11	2	4	3	2	10	6	8	8	0	0	2	0	3	2	0	2	0	2	0	0	2	2	2	CP109963.1	270179	270937	+	759
OJ970_01255	68	109	93	8	9	4	5	4	0	12	19	7	4	4	35	9	26	12	0	0	2	0	4	0	0	0	0	0	0	0	0	0	0	CP109963.1	270972	271505	-	534
OJ970_01260	1796	2167	1915	50	88	46	39	38	30	134	185	104	94	95	307	152	494	35	0	0	2	8	2	8	4	6	4	6	6	4	2	0	2	CP109963.1	271572	273224	-	1653
OJ970_01265	790	817	881	63	77	41	36	25	10	54	51	74	65	36	98	54	91	47	0	0	0	3	8	6	2	0	0	2	2	0	2	2	2	CP109963.1	273464	274612	-	1149
OJ970_01270	1776	1884	1948	65	48	45	10	21	22	44	44	52	32	38	50	36	55	22	8	4	4	5	2	6	2	0	0	0	10	4	0	2	0	CP109963.1	274739	275362	+	624
gorA	5885	7077	7222	133	336	137	281	303	132	622	588	590	497	544	1340	631	1215	345	2	6	4	38	62	46	14	32	14	34	50	16	14	6	4	CP109963.1	275415	276767	-	1353
OJ970_01280	2879	4254	3361	73	160	94	66	92	20	306	260	143	125	183	598	172	474	116	2	2	8	8	22	14	2	0	2	10	12	4	0	0	0	CP109963.1	276840	277682	-	843
OJ970_01285	68	42	70	73	32	56	38	91	74	52	16	12	4	26	50	10	14	18	4	0	4	24	30	8	0	6	8	2	12	4	4	8	2	CP109963.1	277876	279147	+	1272
prlC	13560	16610	15752	270	424	262	164	217	82	444	528	384	434	327	875	486	943	260	12	2	12	24	60	24	8	6	18	32	48	32	6	0	4	CP109963.1	279330	281372	+	2043
rsmJ	1363	1656	1601	26	52	24	33	35	13	43	53	42	35	33	98	37	67	28	3	0	1	0	5	2	1	2	1	6	1	4	4	0	1	CP109963.1	281380	282132	+	753
dtpB	91	119	97	6	8	4	4	7	6	12	21	4	4	9	34	14	22	13	0	0	2	0	0	0	0	2	2	2	0	4	0	0	0	CP109963.1	282278	283750	-	1473
uspA	67888	78135	74440	1393	1031	827	172	152	56	529	612	549	926	521	1360	696	1206	290	15	16	28	130	96	130	4	4	10	61	15	20	2	0	2	CP109963.1	284007	284444	-	438
uspB	2866	3458	3016	73	52	30	24	33	26	64	76	71	57	59	169	78	213	35	4	0	1	3	9	11	2	2	0	5	12	3	0	0	0	CP109963.1	284827	285162	+	336
pitA	3637	4355	3931	69	136	70	161	127	67	407	339	300	207	213	469	209	391	130	6	10	1	13	29	42	7	9	6	11	17	24	2	0	0	CP109963.1	285218	286714	-	1497
OJ970_01320	1129	1220	1062	42	86	32	24	23	9	51	56	44	33	47	115	66	92	29	2	0	0	2	5	8	2	4	0	4	4	2	4	6	0	CP109963.1	286944	288137	+	1194
OJ970_01325	3024	3287	2765	26	42	19	19	7	9	29	26	32	12	31	51	20	17	22	0	0	2	10	6	6	0	0	0	5	1	4	0	4	4	CP109963.1	288177	289190	-	1014
nikR	14	19	13	2	2	0	0	2	0	1	13	13	12	11	5	4	10	2	0	0	0	0	1	0	0	0	0	2	0	0	0	0	0	CP109963.1	289528	289926	-	399
nikE	28	37	46	1	2	2	2	1	2	22	49	49	53	35	66	37	116	22	0	2	0	2	6	4	0	2	2	0	0	2	0	2	4	CP109963.1	289914	290705	-	792
OJ970_01340	33	42	25	1	0	0	7	2	7	22	50	66	66	35	63	32	88	26	0	0	0	2	8	0	0	0	0	0	0	0	0	0	0	CP109963.1	290702	291466	-	765
nikC	55	89	84	2	0	4	4	0	10	12	42	67	40	40	41	11	63	20	0	0	0	0	4	0	0	0	0	0	4	2	0	0	0	CP109963.1	291466	292299	-	834
nikB	208	271	263	12	6	1	0	4	8	8	10	10	10	15	25	12	25	7	0	0	2	2	4	9	0	0	0	0	2	3	0	0	2	CP109963.1	292296	293240	-	945
nikA	84	115	96	8	20	16	10	10	10	84	96	104	50	86	133	34	116	38	4	2	8	4	18	8	6	0	4	8	14	26	12	14	14	CP109963.1	293240	294808	-	1569
OJ970_01360	266	262	283	14	10	14	5	14	5	21	14	14	19	14	25	15	30	16	1	0	0	4	0	0	1	0	0	2	4	5	0	0	0	CP109963.1	294947	295807	-	861
OJ970_01365	588	566	718	7	2	7	8	9	14	20	11	16	32	28	47	16	44	12	2	0	0	2	4	2	2	0	0	9	2	3	0	0	0	CP109963.1	295905	296411	+	507
arnB	1503	1881	1433	4	16	6	4	8	4	20	15	13	22	11	31	17	33	17	0	0	0	5	4	3	2	2	2	0	4	0	0	0	0	CP109963.1	296808	297947	+	1140
arnC	3385	4948	3647	28	21	18	4	12	7	24	29	23	38	26	60	16	49	11	2	0	2	10	9	6	0	0	2	4	2	12	2	0	0	CP109963.1	297949	298932	+	984
arnA	6593	9385	7579	32	50	14	38	42	22	78	82	45	116	78	190	103	212	58	2	10	4	30	34	30	0	2	6	8	8	20	4	2	2	CP109963.1	298929	300914	+	1986
arnD	1016	1197	918	9	12	8	8	16	11	26	25	10	16	18	33	22	54	14	20	14	22	7	12	5	14	14	2	18	16	26	28	12	12	CP109963.1	300911	301813	+	903
arnT	935	1165	1102	12	24	9	15	14	7	51	42	44	40	35	72	16	78	16	0	0	0	8	12	8	2	4	0	6	2	6	0	0	0	CP109963.1	301813	303468	+	1656
arnE	89	79	57	0	4	1	2	8	0	8	12	3	7	6	10	5	12	2	0	0	0	0	2	0	0	0	0	2	0	0	0	0	0	CP109963.1	303465	303803	+	339
arnF	87	113	114	2	5	4	13	1	1	18	22	4	19	13	41	39	75	19	0	0	0	0	0	0	1	0	0	3	0	2	0	0	0	CP109963.1	303803	304183	+	381
OJ970_01405	115	164	160	2	6	2	9	2	4	21	27	8	15	11	63	35	82	17	0	0	0	0	0	0	2	0	0	2	0	4	0	0	0	CP109963.1	304180	305229	-	1050
OJ970_01410	115	158	150	10	39	21	7	6	4	52	34	19	18	10	62	18	45	20	6	4	4	2	2	6	2	0	4	7	6	6	6	4	6	CP109963.1	305363	306583	+	1221
OJ970_01415	18817	21493	18916	286	466	251	182	206	100	562	593	705	691	653	1623	884	1634	518	10	12	12	68	52	73	8	6	4	50	20	18	4	2	2	CP109963.1	306584	307141	-	558
OJ970_01420	57	47	33	4	5	1	0	2	2	35	36	37	57	35	68	51	191	41	0	0	0	1	2	4	0	2	0	1	0	8	0	0	0	CP109963.1	307215	307880	-	666
tusA	178	176	213	2	12	3	3	5	0	2	13	2	5	12	5	1	4	2	0	0	0	0	0	0	0	0	0	0	2	0	0	0	0	CP109963.1	308087	308332	+	246
zntA	5196	6596	5986	60	56	28	20	10	6	31	21	16	50	38	49	15	19	24	0	2	4	9	20	4	0	0	0	4	1	4	0	0	0	CP109963.1	308436	310646	-	2211
OJ970_01435	2789	3450	2985	70	62	39	15	24	15	49	37	50	51	50	87	55	92	28	2	1	0	11	17	6	0	0	2	6	2	2	0	0	0	CP109963.1	310725	311351	-	627
OJ970_01440	948	1109	1032	37	57	20	5	5	2	16	21	9	34	23	73	17	53	16	2	2	0	2	2	1	0	1	2	4	4	1	0	0	0	CP109963.1	311502	311852	+	351
OJ970_01445	285	367	292	42	73	44	13	8	1	34	31	22	21	22	93	27	92	25	4	0	0	3	1	1	0	2	0	2	5	2	0	0	0	CP109963.1	311866	312141	-	276
rsmD	879	1200	1067	96	170	88	60	60	24	146	141	114	79	108	280	103	288	84	2	6	0	6	18	9	0	2	0	6	14	8	2	0	0	CP109963.1	312131	312727	-	597
ftsY	27702	31896	31774	1020	1839	869	590	620	321	1493	1797	1277	1373	1229	3667	1569	3338	968	21	24	29	100	122	114	10	28	22	72	50	82	14	4	4	CP109963.1	312910	314433	+	1524
ftsE	2112	2326	2142	118	156	84	38	78	35	128	118	112	109	87	306	99	289	76	2	8	5	4	7	7	2	2	6	8	6	8	2	4	0	CP109963.1	314436	315104	+	669
ftsX	883	987	925	73	137	66	35	41	19	91	74	73	71	54	133	44	130	55	0	3	2	4	0	5	1	4	5	4	10	4	0	0	0	CP109963.1	315097	316152	+	1056
rpoH	9386	10640	9947	588	690	447	348	396	193	995	1093	827	1069	781	2651	1142	2629	668	25	18	17	43	76	84	18	26	5	65	50	74	15	10	6	CP109963.1	316422	317276	+	855
OJ970_01475	3205	3515	3782	164	70	59	33	20	14	58	63	41	55	44	140	36	98	43	0	0	2	4	10	10	2	2	0	10	4	4	0	0	2	CP109963.1	317329	318852	-	1524
OJ970_01480	327	369	305	24	12	7	12	12	2	44	70	74	138	47	164	90	459	54	2	0	0	2	10	0	0	0	2	0	2	4	0	0	0	CP109963.1	318971	320236	+	1266
OJ970_01485	580	503	486	42	46	30	10	12	8	16	53	54	35	8	44	14	135	35	2	0	0	4	2	2	0	0	0	0	0	4	2	2	2	CP109963.1	320384	321628	+	1245
livJ	24499	24511	23975	2748	2472	1634	227	397	148	250	437	588	876	300	994	322	990	310	64	84	50	55	84	101	2	10	6	42	36	34	12	4	6	CP109963.1	321886	322989	+	1104
panM	229	314	266	117	116	85	8	19	7	28	37	34	26	24	43	4	25	14	2	8	4	4	2	4	0	2	0	2	5	2	0	0	0	CP109963.1	323383	323766	-	384
livK	5755	6957	6326	693	922	466	106	158	77	249	318	369	543	207	781	397	713	245	22	9	27	10	28	26	2	1	2	14	11	17	2	2	2	CP109963.1	324190	325299	+	1110
livH	1204	1554	1240	110	224	89	18	30	13	55	49	69	83	34	146	67	88	46	4	2	4	7	5	4	0	2	0	2	3	2	0	0	0	CP109963.1	325361	326287	+	927
livM	1910	2294	1820	194	471	234	74	125	48	160	175	221	242	118	392	160	318	109	6	7	7	8	24	14	4	0	4	8	2	10	0	0	0	CP109963.1;CP109963.1	326284;2079752	327561;2081038	+;+	2565
livG	6741	7738	6857	594	1262	631	191	259	102	331	453	472	587	323	1126	485	972	256	12	28	25	21	49	38	2	4	2	16	20	20	4	2	0	CP109963.1	327558	328325	+	768
livF	4203	4160	4266	417	884	483	130	200	64	247	364	385	491	272	830	426	743	226	14	13	14	9	39	37	3	8	4	24	17	12	3	3	0	CP109963.1	328327	329040	+	714
OJ970_01525	2668	1713	2531	312	363	208	85	106	56	145	119	163	81	75	236	35	95	64	7	4	4	24	16	26	6	4	4	18	8	17	3	0	0	CP109963.1	329204	329425	+	222
OJ970_01530	320	240	264	87	69	62	14	21	17	47	50	35	48	38	140	61	105	23	2	1	0	4	6	6	0	0	0	8	0	9	2	0	0	CP109963.1	329422	329790	+	369
ugpB	371	408	412	26	9	10	96	76	58	108	84	86	56	60	145	90	175	52	0	0	0	36	20	6	16	8	18	4	32	22	0	0	0	CP109963.1	330063	331379	+	1317
ugpA	67	78	73	12	5	5	10	7	6	10	10	14	9	10	20	8	15	11	2	0	4	2	2	0	1	1	2	0	2	4	4	3	2	CP109963.1	331486	332373	+	888
ugpE	29	64	44	0	0	5	23	20	9	27	14	15	16	22	51	11	34	16	0	0	0	3	1	0	5	3	4	2	6	2	0	2	0	CP109963.1	332370	333215	+	846
OJ970_01550	213	271	296	15	28	20	58	26	32	77	61	50	52	73	191	63	184	52	0	4	1	25	13	4	13	8	3	3	10	5	2	2	0	CP109963.1	333217	334287	+	1071
ugpQ	714	1063	943	49	39	35	20	14	12	55	61	64	48	62	134	58	140	22	1	2	4	7	4	0	0	4	1	3	12	4	2	2	0	CP109963.1	334284	335024	+	741
OJ970_01560	1299	1517	1330	63	36	51	15	14	11	22	32	69	33	49	109	48	80	16	3	2	0	5	2	2	0	0	0	6	0	10	0	2	0	CP109963.1	335048	335368	-	321
ggt	2271	2769	2696	120	165	124	95	120	30	268	385	276	367	242	768	390	821	186	4	2	8	14	15	20	4	2	6	14	16	10	2	6	0	CP109963.1	335492	337237	+	1746
yhhY	17607	20160	19565	140	137	109	36	58	16	109	153	132	131	98	301	116	267	90	4	4	0	22	37	41	0	0	2	12	6	4	2	2	0	CP109963.1	337327	337803	-	477
OJ970_01575	507	606	526	30	9	27	6	9	2	16	24	18	7	10	28	0	7	12	0	0	0	2	0	6	0	2	0	2	2	0	0	0	0	CP109963.1	338052	338696	-	645
OJ970_01580	11223	12634	12814	168	146	94	67	85	38	196	232	180	204	160	413	200	436	132	0	2	8	32	16	34	0	4	0	10	8	4	0	2	2	CP109963.1	338961	339998	+	1038
OJ970_01585	3093	3743	3386	48	42	42	14	33	10	51	67	82	40	29	79	28	98	29	0	0	2	3	6	8	0	2	2	8	6	2	0	2	0	CP109963.1	340120	340815	+	696
gntR	1373	1656	1293	45	107	53	27	24	12	82	109	73	79	61	204	77	136	73	4	2	0	2	6	4	0	0	2	8	5	2	2	2	0	CP109963.1	340930	341925	+	996
gntK	172	190	203	13	20	10	8	30	5	17	61	34	22	10	21	10	8	12	0	0	0	0	4	8	0	0	0	0	2	0	0	0	0	CP109963.1	342106	342636	+	531
gntU	70	82	86	2	11	4	6	10	6	29	25	22	12	10	30	10	10	10	0	0	0	0	6	2	0	0	0	2	0	2	0	0	2	CP109963.1	342636	343976	+	1341
OJ970_01605	196	226	223	5	14	8	6	8	0	4	6	2	1	1	11	4	7	0	0	0	0	0	2	2	0	0	0	0	2	2	0	0	0	CP109963.1	343973	344335	-	363
asd	3583	4154	4443	365	423	266	241	323	131	650	842	691	677	479	1815	621	1315	450	16	16	14	37	47	30	2	12	12	27	14	22	2	4	2	CP109963.1;CP109963.1;CP109963.1	344439;2621243;4698414	345545;2622361;4699376	+;+;+	3189
glgB	6762	7679	7502	180	248	175	162	186	89	470	449	399	445	372	1222	635	1657	340	2	8	4	31	34	16	2	2	4	22	8	24	8	0	4	CP109963.1	345784	347970	+	2187
glgX	3529	3866	3588	70	129	96	84	81	33	236	291	185	282	201	887	430	1068	251	2	1	0	4	18	8	4	0	2	4	4	16	2	0	0	CP109963.1	347967	349943	+	1977
glgC	26961	33698	31945	896	1081	956	574	680	361	1725	1884	1803	1290	994	3218	1267	3545	952	8	9	6	84	93	89	8	16	8	72	40	60	2	8	6	CP109963.1	350024	351319	+	1296
glgA	5790	7429	5782	141	235	151	132	137	61	347	431	319	281	227	762	409	1447	185	2	0	2	21	14	19	6	2	2	4	12	21	0	2	2	CP109963.1	351319	352752	+	1434
glgP	12771	14301	14246	532	842	440	521	437	244	1352	1684	1447	1472	946	3418	1624	5284	924	20	10	26	62	70	68	14	14	22	52	30	38	14	8	4	CP109963.1	352770	355217	+	2448
OJ970_01640	178	252	144	12	15	7	14	8	4	32	14	41	26	24	53	17	66	15	0	0	0	0	3	0	0	0	0	0	2	0	2	0	0	CP109963.1	355393	355740	+	348
OJ970_01645	168	150	139	9	57	42	12	9	6	49	21	29	25	46	170	57	46	38	0	0	0	1	2	1	0	2	1	2	2	0	3	0	0	CP109963.1	355740	356039	+	300
glpD	4828	6349	4947	740	2708	1208	469	244	179	1513	1079	1307	931	1603	6772	1338	1164	1549	4	8	6	38	44	44	28	24	38	88	128	80	32	8	8	CP109963.1	356102	357610	-	1509
glpE	2881	2986	3205	85	114	68	42	57	25	117	107	102	76	75	219	65	110	49	2	0	0	16	22	22	8	1	8	28	16	18	4	2	4	CP109963.1	357815	358144	+	330
glpG	779	980	911	103	132	109	69	71	28	163	145	95	76	134	355	71	176	107	6	0	2	10	18	6	2	6	8	8	16	3	2	0	2	CP109963.1	358195	359025	+	831
OJ970_01665	536	589	552	116	168	118	79	97	36	154	147	123	118	120	377	88	176	70	4	2	1	10	25	15	3	7	7	11	14	5	0	0	0	CP109963.1	359075	359833	+	759
malT	3139	3801	3557	194	524	220	212	175	125	521	569	395	557	496	1639	619	1088	385	6	6	8	20	45	38	2	14	6	31	31	32	0	2	6	CP109963.1	359849	362554	-	2706
OJ970_01675	24509	8415	22524	408	671	538	469	319	271	539	518	622	1294	1024	1879	1528	3082	981	10	13	8	70	48	78	10	8	6	48	28	67	4	0	0	CP109963.1	362823	364085	-	1263
OJ970_01680	26	13	21	0	4	0	0	0	2	1	1	0	8	0	5	0	2	1	0	0	0	2	0	0	0	0	0	0	0	0	0	0	0	CP109963.1	364350	365330	+	981
malP	1831	2089	2254	103	142	106	427	597	328	1269	1572	1238	1088	1338	3152	1164	1736	973	2	12	6	20	67	69	14	20	12	52	32	30	6	0	4	CP109963.1	366040	368430	+	2391
malQ	603	857	724	66	73	38	130	231	92	385	457	318	319	389	879	401	805	301	0	0	2	6	22	41	6	4	0	36	14	6	2	4	0	CP109963.1	368441	370534	+	2094
gntT	146	147	166	5	15	18	10	40	8	35	68	66	42	43	59	30	32	53	0	0	0	0	2	2	0	2	2	2	0	4	0	0	2	CP109963.1	370637	371953	-	1317
nfuA	23050	30785	26281	133	249	148	242	209	88	614	652	472	643	440	1571	472	786	368	4	2	6	40	58	60	6	10	8	24	28	24	0	4	0	CP109963.1	372290	372865	-	576
gntX	269	290	303	3	26	9	16	18	11	41	31	22	14	6	34	10	20	9	1	0	0	0	4	2	0	0	0	2	5	0	0	0	0	CP109963.1	372924	373598	-	675
bioH	190	290	234	12	26	21	22	14	12	38	35	30	28	39	81	20	71	12	0	0	0	0	2	2	0	0	0	0	0	0	0	0	0	CP109963.1	373637	374410	+	774
OJ970_01715	2376	1936	2873	62	120	66	58	57	28	93	77	78	64	67	148	29	76	32	2	0	4	6	8	10	2	0	2	10	4	8	0	2	2	CP109963.1	374531	374800	+	270
feoC	1481	1560	1539	55	47	56	48	36	23	180	175	78	145	249	1023	231	694	219	0	0	2	4	6	3	0	2	2	17	6	16	0	2	0	CP109963.1	374889	375128	-	240
feoB	623	721	636	12	22	34	44	16	10	152	128	77	178	348	911	379	915	175	0	0	2	4	4	2	1	2	0	19	1	22	2	0	0	CP109963.1	375138	377456	-	2319
feoA	71	56	72	1	4	7	24	6	8	39	46	54	95	138	277	162	441	63	0	0	0	2	0	2	4	0	4	19	2	6	0	0	0	CP109963.1	377485	377712	-	228
OJ970_01735	376	583	499	114	199	101	130	149	58	326	411	299	317	297	550	277	515	216	22	26	38	34	36	54	26	40	28	35	58	58	50	40	43	CP109963.1	378125	380455	-	2331
greB	621	900	793	50	65	47	15	28	15	59	57	54	68	45	152	46	143	58	4	4	2	0	4	12	2	0	0	3	2	0	2	0	2	CP109963.1	380556	381029	-	474
ompR	11052	11394	12142	451	277	242	116	157	100	390	448	383	433	353	763	467	970	241	12	22	16	38	55	39	4	8	7	16	24	32	14	2	6	CP109963.1	381257	381976	+	720
envZ	1327	1397	1457	130	148	102	100	110	66	391	394	301	245	257	734	258	556	216	2	6	4	14	20	12	12	2	4	16	11	10	4	4	0	CP109963.1	381973	383328	+	1356
pckA	55769	62983	59937	1146	583	673	79	93	61	111	159	141	498	269	744	249	875	158	8	2	2	107	90	120	2	0	2	27	22	24	7	4	2	CP109963.1;CP109963.1	383406;2083809	385028;2085452	-;+	3267
hslO	2917	3579	3271	153	450	178	289	353	180	1099	1033	1024	854	697	2079	1015	2392	611	4	2	6	33	58	68	8	6	10	32	22	27	2	2	2	CP109963.1	385389	386273	-	885
hslR	788	834	904	24	82	42	38	41	23	119	96	63	45	58	105	51	131	14	2	0	0	2	4	8	4	0	0	4	8	10	0	0	0	CP109963.1	386292	386693	-	402
yrfG	353	447	360	10	47	21	20	12	8	48	63	44	32	24	100	23	110	10	0	1	0	0	2	0	2	0	2	4	4	2	2	2	0	CP109963.1	386690	387373	-	684
OJ970_01775	309	247	292	32	56	28	28	21	16	54	44	31	33	34	115	39	67	30	2	6	4	6	4	0	2	4	4	6	6	5	6	8	4	CP109963.1	387434	389563	-	2130
nudE	1785	2386	1954	107	212	98	58	60	30	152	134	92	104	56	211	52	71	54	0	2	0	14	18	16	4	2	0	4	4	4	2	0	0	CP109963.1	389884	390444	+	561
mrcA	292	349	288	20	70	20	46	90	30	189	196	136	124	106	361	146	272	96	6	4	12	14	18	6	4	2	4	8	8	8	4	8	2	CP109963.1	390498	393056	-	2559
OJ970_01790	91	71	101	2	14	0	6	6	6	16	0	10	14	6	24	12	10	4	2	0	0	4	4	2	0	2	6	0	0	0	4	2	0	CP109963.1	393175	393975	+	801
OJ970_01795	54	51	62	0	8	2	0	2	7	7	2	4	6	0	11	0	6	2	0	0	0	2	0	0	0	0	0	0	2	0	0	0	0	CP109963.1	393959	394492	+	534
OJ970_01800	51	52	52	0	3	4	2	5	2	6	3	1	4	4	11	4	21	0	0	0	0	0	0	0	0	2	0	0	0	0	0	0	0	CP109963.1	394482	394910	+	429
OJ970_01805	47	88	69	6	12	6	0	4	0	12	21	10	5	10	23	12	31	0	0	0	0	0	0	0	0	2	0	0	0	0	0	2	0	CP109963.1	394900	395283	+	384
hofQ	89	113	123	2	18	2	4	4	8	20	22	28	15	6	61	5	26	10	0	4	0	0	0	0	0	0	0	2	4	2	0	0	0	CP109963.1	395216	396460	+	1245
aroK	2358	2798	2420	276	574	300	299	297	143	688	625	470	314	380	989	273	672	216	6	7	10	24	49	44	8	12	12	18	13	14	8	2	0	CP109963.1	396731	397252	+	522
aroB	690	775	693	130	235	112	125	131	49	371	444	290	270	280	766	306	640	189	2	0	2	9	26	11	7	6	9	14	15	10	0	4	2	CP109963.1	397308	398402	+	1095
damX	1625	2079	1880	235	558	208	235	256	147	637	623	500	417	406	1026	412	1062	244	4	20	10	22	51	38	6	10	6	24	27	27	2	5	0	CP109963.1	398487	399773	+	1287
dam	369	461	395	46	154	46	107	92	63	299	247	206	165	203	571	227	331	136	0	8	4	4	16	21	3	2	2	16	8	8	0	0	0	CP109963.1	399852	400679	+	828
rpe	1266	1597	1298	71	99	76	71	77	35	165	233	170	258	133	578	355	747	163	2	3	2	13	16	19	4	0	0	6	3	4	0	2	0	CP109963.1	400697	401374	+	678
gph	774	732	727	33	110	42	37	41	22	124	184	126	167	101	340	121	305	128	0	0	2	2	17	6	0	1	4	5	3	0	4	2	0	CP109963.1	401367	402128	+	762
trpS	1519	2101	1788	544	918	333	157	146	72	342	422	330	283	242	749	244	413	166	21	20	12	12	42	12	6	2	4	26	4	22	4	0	0	CP109963.1;CP109963.1	402121;4500969	403125;4501976	+;+	2013
cysG	538	689	633	185	59	126	319	254	101	579	754	544	848	638	2472	1053	1991	361	4	2	0	7	16	16	3	10	4	22	28	32	4	4	4	CP109963.1;CP109963.1	403198;1093328	404571;1094734	-;+	2781
nirD	54	64	61	5	6	3	0	0	0	5	6	0	4	9	15	14	16	4	0	0	0	4	0	0	0	0	0	2	0	0	0	0	0	CP109963.1	404725	405051	-	327
nirB	133	193	150	16	29	12	41	47	84	93	548	706	521	515	301	314	1241	159	4	2	0	8	26	20	0	0	2	23	10	12	6	0	0	CP109963.1;CP109963.1	405048;2143477	407591;2147544	-;+	6612
OJ970_01865	799	886	978	58	50	38	51	47	26	132	195	130	177	95	341	200	467	96	2	2	10	4	6	8	0	4	2	2	6	6	0	2	0	CP109963.1	407830	409152	+	1323
tsgA	369	441	388	46	83	46	69	78	29	191	231	167	152	150	457	162	476	112	4	0	6	9	11	6	5	2	0	8	1	9	0	0	0	CP109963.1	409149	410336	-	1188
ppiA	388	424	421	24	43	27	58	44	18	163	149	162	78	104	273	77	131	56	2	4	0	2	6	13	2	2	0	4	12	6	2	2	0	CP109963.1	410613	411182	+	570
OJ970_01880	106	81	119	0	5	4	4	3	0	22	25	10	15	14	53	12	37	5	0	0	0	2	3	0	0	0	0	0	3	1	0	0	0	CP109963.1	411289	411456	+	168
OJ970_01885	241	233	285	6	6	0	8	10	4	29	22	9	19	15	75	32	101	18	0	0	0	0	1	0	0	2	0	0	2	0	0	0	2	CP109963.1	411446	412048	+	603
pabA	85	101	66	2	6	4	6	6	2	23	18	19	21	16	43	11	49	22	0	0	0	0	0	4	0	2	0	2	3	0	0	0	0	CP109963.1	412081	412644	+	564
OJ970_01895	44	33	51	0	31	8	37	26	20	108	82	102	60	93	190	48	124	47	0	0	0	7	0	2	4	4	0	6	3	7	0	0	0	CP109963.1	412735	413955	+	1221
OJ970_01900	163	272	192	11	59	32	35	39	16	168	120	96	66	80	277	63	172	61	0	2	0	6	6	2	0	4	2	4	8	12	0	2	4	CP109963.1	413945	416023	-	2079
crp	6820	7456	6843	335	461	252	194	157	70	327	476	296	513	396	1585	674	1622	392	10	6	4	24	38	26	2	6	1	19	30	14	5	2	2	CP109963.1	416075	416707	-	633
OJ970_01910	4485	4469	4651	114	117	76	63	75	41	113	172	103	171	100	441	110	360	129	2	0	0	20	8	18	0	1	0	4	10	10	0	0	2	CP109963.1	417014	417418	+	405
OJ970_01915	424	501	488	21	49	35	16	16	12	56	47	23	44	50	176	42	78	26	0	2	0	0	0	4	0	0	0	2	4	2	0	0	0	CP109963.1	417473	418342	-	870
OJ970_01920	318	263	265	53	32	35	14	9	12	22	18	17	30	32	58	17	35	23	1	2	4	0	1	3	2	0	0	4	2	0	0	0	0	CP109963.1	418379	418597	-	219
OJ970_01925	929	1427	1035	27	32	28	21	21	12	60	72	50	43	62	115	55	92	37	2	0	0	2	2	6	0	4	0	4	0	2	0	2	0	CP109963.1	418594	419592	-	999
OJ970_01930	382	336	426	52	111	46	84	112	36	197	221	155	122	128	365	121	299	102	0	0	2	4	14	14	2	0	4	10	10	4	2	4	0	CP109963.1	419820	421724	-	1905
kefG	6406	7600	6599	123	62	68	14	22	16	32	36	31	28	50	81	28	85	16	8	10	10	22	17	12	10	4	2	20	8	12	20	18	20	CP109963.1	421898	422461	+	564
kefB	23897	27185	26155	755	904	579	163	141	86	362	295	238	280	221	609	146	548	148	29	24	6	53	67	66	6	4	4	29	12	23	8	2	6	CP109963.1	422448	424253	+	1806
OJ970_01945	22175	26689	24426	706	743	616	146	199	79	388	320	259	232	234	651	177	498	129	14	24	14	53	70	35	6	0	0	24	16	12	2	4	2	CP109963.1	424265	424465	+	201
slyD	86428	97242	90332	2375	3523	2126	1465	1889	880	3884	4112	3758	3492	3334	8955	3016	5978	2397	50	69	70	265	388	344	34	38	50	182	119	171	14	13	11	CP109963.1	424559	425146	+	588
OJ970_01955	91	87	67	5	9	2	11	8	5	21	10	10	5	2	16	3	5	0	0	0	0	0	5	0	0	1	0	0	1	0	0	0	0	CP109963.1	425205	425423	-	219
fkpA	1270	1581	1456	308	788	465	1412	2542	844	3887	4331	3680	2892	2484	7368	2627	4752	1461	8	14	34	87	212	174	24	28	18	136	124	112	20	16	10	CP109963.1	425646	426476	+	831
OJ970_01965	194	339	305	48	95	31	53	46	30	180	201	152	182	173	445	181	343	130	0	0	6	8	8	2	2	0	0	4	2	4	0	0	0	CP109963.1	426645	427367	+	723
tusD	75	75	75	15	50	10	23	19	6	70	64	56	54	65	176	64	91	64	2	0	1	5	10	0	2	0	0	4	6	2	2	0	2	CP109963.1	427367	427753	+	387
tusC	29	36	20	6	7	4	8	8	2	21	16	13	9	14	37	5	5	7	1	0	0	2	0	0	2	0	0	0	0	0	0	0	0	CP109963.1	427753	428112	+	360
tusB	75	124	62	11	23	7	12	19	7	47	35	48	10	27	41	6	18	19	0	0	2	3	3	0	1	0	2	4	0	2	0	0	0	CP109963.1	428120	428407	+	288
rpsL	246	280	246	25	123	56	164	158	107	441	397	383	154	245	506	115	237	108	4	0	8	11	53	48	4	13	4	21	26	21	3	0	0	CP109963.1	428532	428906	+	375
rpsG	319	401	370	39	201	52	202	177	116	696	606	579	392	365	1032	294	535	221	9	7	7	22	67	66	13	17	8	40	38	41	4	8	0	CP109963.1	429003	429473	+	471
fusA	17884	19100	19186	860	3297	919	4202	3688	2212	14112	13742	12204	10100	9444	22847	10876	20123	6976	24	58	95	372	1212	997	150	210	132	608	470	485	31	47	20	CP109963.1;CP109963.1	429570;1830226	431684;1832328	+;+	4218
tuf	24656	32183	27523	2435	4349	1939	5576	5505	2952	16065	15540	14974	14453	11148	27771	13648	24533	9407	73	109	131	473	1511	1190	219	308	234	974	716	674	72	60	35	CP109963.1;CP109963.1	431754;4918976	432938;4920160	+;-	2370
bfd	287	306	285	20	64	42	426	335	250	880	534	517	433	494	1320	389	846	259	0	2	2	12	42	23	7	9	2	53	20	58	2	0	2	CP109963.1	433119	433313	+	195
bfr	37816	25797	35481	313	362	275	559	425	259	1485	1556	1047	1473	1314	5252	1706	5138	992	8	4	11	98	116	91	17	19	8	77	56	68	8	6	0	CP109963.1	433387	433863	+	477
OJ970_02015	1488	2054	1706	17	38	17	19	23	10	77	67	51	39	32	89	20	65	15	4	0	0	6	8	8	0	4	0	6	7	8	0	0	0	CP109963.1	433847	434332	-	486
rpsJ	770	877	768	64	340	124	798	758	459	2539	2115	2086	1353	1614	3112	844	1210	972	4	4	13	92	230	234	32	55	15	81	92	88	5	6	5	CP109963.1	434716	435027	+	312
rplC	1525	1751	1775	176	827	287	2006	1854	1084	6024	5396	5037	3148	3472	6853	2183	3285	2116	8	9	45	167	660	523	77	99	59	241	230	193	19	24	10	CP109963.1	435060	435689	+	630
rplD	1929	1857	1961	140	813	256	1886	1738	1013	5529	5343	4953	3748	3478	8255	3354	5058	2554	5	5	61	150	638	500	66	91	59	257	271	188	9	14	10	CP109963.1	435700	436305	+	606
rplW	2237	2201	2181	166	855	299	1744	1734	1097	5400	5440	5068	5095	4674	10054	4566	6518	4633	4	8	54	188	677	465	72	127	71	232	207	191	14	27	10	CP109963.1	436302	436604	+	303
rplB	1682	2093	1751	91	503	193	1343	1284	721	4765	4202	4006	2836	3061	6594	2736	4635	2026	2	7	26	116	398	410	42	80	26	196	189	156	4	11	6	CP109963.1	436622	437443	+	822
rpsS	3494	3818	3961	207	963	467	2966	2987	1571	9907	9130	9450	6184	7097	16006	6530	11590	4464	8	16	57	196	839	848	76	111	73	376	319	268	18	24	11	CP109963.1	437460	437738	+	279
rplV	721	632	854	82	242	110	678	647	377	2171	2162	1904	1817	1620	3724	1812	2969	1065	4	4	10	72	248	183	21	27	32	126	120	73	7	5	9	CP109963.1	437753	438085	+	333
rpsC	2230	2651	2451	116	393	193	1227	1271	698	3812	4049	3225	3030	2795	7083	3809	5513	2212	6	2	31	109	432	350	54	60	30	239	180	164	18	13	8	CP109963.1	438103	438801	+	699
rplP	9592	13438	11046	382	1269	705	4539	4464	2281	14492	15966	12953	12663	11519	29430	12906	17689	9350	13	25	88	354	1402	1163	178	252	154	675	515	540	60	67	27	CP109963.1	438814	439224	+	411
rpmC	3875	4928	4240	188	467	273	1668	1559	825	4970	5621	4586	4820	4315	11088	4407	6208	3369	6	14	33	131	472	400	64	91	56	306	182	232	9	25	7	CP109963.1	439224	439415	+	192
rpsQ	745	549	681	48	130	62	377	327	211	998	977	881	651	730	1736	741	1015	533	2	2	6	27	152	101	8	16	5	64	38	40	0	2	0	CP109963.1	439415	439669	+	255
rplN	2565	2649	2483	452	1426	616	1608	1687	985	4513	4350	3911	2886	2985	7434	3281	6249	2275	17	12	46	146	522	413	34	55	44	209	147	154	17	13	10	CP109963.1	439835	440206	+	372
rplX	9536	12490	9781	1165	4359	1702	5573	5251	2905	14546	12095	11796	8682	8190	21421	11091	21507	5968	46	47	122	379	1482	1262	163	198	179	731	546	490	48	43	31	CP109963.1	440217	440531	+	315
rplE	4290	5802	4643	444	1516	602	2133	2079	1124	6966	5394	5211	4282	3580	9144	5442	9541	3043	23	21	37	169	635	525	100	106	73	255	241	244	14	23	6	CP109963.1	440546	441085	+	540
rpsN	3683	4612	3851	474	2038	684	2550	2611	1425	7595	6595	6240	4950	4405	11816	6467	11673	3596	16	39	59	202	817	691	110	133	75	401	291	276	16	26	10	CP109963.1	441100	441405	+	306
rpsH	2643	2941	2822	452	1892	702	2565	2552	1391	7238	5880	6160	3949	4166	8701	3420	5740	3033	13	47	76	249	774	722	74	121	68	351	281	284	26	27	13	CP109963.1	441439	441831	+	393
rplF	8968	10137	8870	605	2574	843	3392	3283	1846	11408	10244	9140	6747	6748	17003	6588	10277	4786	33	51	79	329	1024	944	107	170	96	512	328	292	38	26	14	CP109963.1	441844	442377	+	534
rplR	472	442	414	55	308	73	304	340	186	843	796	785	492	538	1230	397	711	314	1	2	10	47	122	99	12	19	2	69	45	30	0	4	2	CP109963.1	442387	442740	+	354
rpsE	1253	1331	1221	103	462	136	644	660	317	2068	2100	1741	1632	1302	3900	1731	2459	1090	6	7	11	57	189	186	19	36	14	113	84	80	6	6	2	CP109963.1	442755	443258	+	504
rpmD	1222	1335	1301	95	437	139	558	641	290	1735	1664	1498	1165	985	2805	1275	1899	862	4	6	14	46	168	160	8	49	16	89	52	73	1	6	6	CP109963.1	443262	443441	+	180
rplO	2004	2117	1921	170	610	171	785	954	495	2319	2219	1891	1551	1385	3914	1715	2692	1166	9	22	20	70	282	255	41	44	28	155	111	99	13	1	6	CP109963.1	443445	443879	+	435
secY	27002	31286	26654	1065	3380	1298	3632	3900	2117	11054	10541	8918	8644	7366	21408	10178	17393	6738	20	36	95	335	1104	904	114	189	105	508	360	369	43	36	25	CP109963.1	443887	445218	+	1332
rpmJ	974	923	923	85	309	106	313	334	194	1045	1052	784	802	663	2081	901	1712	497	3	3	16	13	63	68	14	15	9	43	32	41	2	14	5	CP109963.1	445252	445368	+	117
rpsM	630	674	585	148	555	205	414	529	333	1119	904	848	608	615	1493	428	799	385	5	7	20	35	151	126	13	18	5	77	74	90	2	4	1	CP109963.1	445515	445871	+	357
rpsK	2557	3191	2937	373	1288	494	1492	1441	820	4496	4613	3965	2647	2551	7105	2521	3960	1648	8	20	26	109	460	381	24	90	37	182	173	117	22	16	8	CP109963.1	445888	446277	+	390
rpsD	9448	9793	9557	1014	5090	1511	5752	5985	3054	16939	17045	15272	11783	11405	30436	11420	20099	8480	81	62	120	429	1544	1350	153	271	176	699	632	509	65	66	26	CP109963.1	446311	446931	+	621
rpoA	8742	10020	9824	1273	6347	1891	5852	7247	3844	15401	14471	13800	9674	9240	23854	9812	18599	7399	67	96	176	474	2013	1832	266	347	249	819	787	707	65	65	24	CP109963.1	446957	447946	+	990
rplQ	241	311	247	47	201	45	191	205	119	609	663	577	532	375	1354	734	1282	386	8	0	9	14	88	32	10	4	3	29	22	13	2	4	2	CP109963.1	447987	448373	+	387
OJ970_02160	256	303	298	8	13	2	16	20	13	38	42	43	32	36	136	27	71	14	0	0	0	2	0	0	0	0	0	0	0	0	0	0	0	CP109963.1	448482	448850	+	369
zntR	1118	962	1045	22	15	16	19	19	11	69	36	66	25	59	151	41	157	30	6	0	0	0	8	4	2	0	2	7	4	4	2	0	0	CP109963.1	448853	449278	+	426
OJ970_02170	1310	1283	1195	70	73	52	38	31	28	94	89	82	87	71	158	57	160	43	2	0	1	3	15	6	1	1	2	5	5	6	3	0	0	CP109963.1	449336	449614	+	279
mscL	3103	3023	2769	144	222	122	92	83	55	191	182	164	158	113	233	96	141	67	2	4	4	10	22	10	2	2	2	12	10	8	0	0	0	CP109963.1	449550	449963	-	414
trkA	609	577	597	33	133	53	130	94	57	320	302	212	248	242	825	316	565	220	0	0	4	6	12	15	2	4	4	16	12	4	2	2	0	CP109963.1	450104	451480	-	1377
rsmB	191	201	188	17	76	36	47	47	16	140	136	76	97	84	288	125	179	64	0	0	3	0	5	4	2	4	0	2	2	6	0	0	0	CP109963.1	451494	452789	-	1296
fmt	1715	2068	2069	128	345	153	185	159	76	508	492	394	310	443	1350	388	770	336	12	10	10	6	36	33	2	2	0	10	14	19	0	2	0	CP109963.1	452842	453789	-	948
def	30239	26911	34273	1056	1456	998	849	790	427	1860	2127	1686	1399	1666	4660	1622	3486	1031	10	22	36	104	246	165	44	34	48	126	164	116	10	4	6	CP109963.1	453804	454313	-	510
dprA	151795	194714	176144	1589	1501	1048	387	475	204	836	729	678	980	688	1432	734	2232	382	40	43	24	260	210	283	18	17	12	54	38	38	10	8	2	CP109963.1	454442	455566	+	1125
smg	325583	386286	396666	2580	2350	1648	740	848	382	1819	2212	1498	2761	1879	4646	2896	8598	1061	56	53	48	533	379	574	29	28	21	98	63	80	18	8	6	CP109963.1	455538	456011	+	474
OJ970_02210	6603	8169	7510	290	364	221	104	126	85	253	291	220	233	165	601	262	710	124	0	1	5	25	17	14	4	7	4	23	8	11	0	2	0	CP109963.1	456037	456579	+	543
tsaC	41	73	52	6	39	19	12	6	8	62	48	45	12	46	118	26	48	18	0	0	0	2	3	3	0	0	0	2	0	0	0	2	2	CP109963.1	456584	457156	+	573
aroE	1580	1974	1831	30	72	55	43	36	14	118	129	74	85	112	363	133	299	79	1	4	2	6	10	10	2	0	2	16	2	3	0	2	3	CP109963.1	457160	457978	+	819
OJ970_02225	3012	3607	3570	43	132	81	62	55	27	167	146	119	143	133	460	182	337	94	2	6	3	13	20	14	8	3	3	13	4	6	0	0	2	CP109963.1	457975	458232	+	258
OJ970_02230	1689	1621	1633	66	81	50	36	34	22	91	60	52	58	58	226	55	128	49	0	0	0	6	15	8	0	2	2	4	6	5	2	0	0	CP109963.1	458208	458762	-	555
OJ970_02260	96	89	110	1	14	5	10	3	0	30	12	15	15	13	38	10	22	13	0	0	0	2	7	6	0	0	0	0	0	0	0	0	2	CP109963.1	464558	464779	-	222
OJ970_02265	1033	1234	1259	43	72	42	22	29	22	79	90	68	77	93	233	114	238	50	12	6	6	13	11	10	2	2	0	16	8	10	14	8	2	CP109963.1	465073	468183	-	3111
OJ970_02270	16	9	21	0	3	0	0	0	0	6	10	2	0	3	2	4	4	4	0	0	0	0	0	0	0	0	0	0	0	0	0	0	0	CP109963.1	468196	469335	-	1140
envR	10	21	9	0	4	0	1	2	0	2	2	5	6	1	0	2	2	4	0	0	0	0	0	0	0	0	0	0	0	0	0	0	2	CP109963.1	469714	470364	+	651
OJ970_02280	4218	4652	4580	331	244	170	42	55	18	103	142	85	167	77	222	172	392	90	4	6	4	10	10	6	6	4	2	20	6	8	4	0	2	CP109963.1	470640	471866	+	1227
OJ970_02285	215	247	248	48	42	36	11	13	4	30	41	20	34	25	77	14	51	18	0	4	0	4	0	0	2	0	0	2	0	2	2	0	0	CP109963.1	471959	472900	+	942
OJ970_02290	27	34	30	0	4	0	0	3	0	0	3	0	3	2	2	0	0	3	0	0	0	0	0	0	0	0	0	0	0	0	0	0	0	CP109963.1	473082	473366	+	285
OJ970_02295	95	120	115	1	15	6	1	5	0	5	10	3	9	5	7	0	6	4	0	0	0	0	0	0	0	2	0	0	0	0	0	0	0	CP109963.1	473377	474156	+	780
OJ970_02300	1154	1120	1408	32	68	22	7	21	4	39	27	18	13	22	48	3	5	6	2	3	1	2	0	4	2	0	2	2	2	3	2	0	0	CP109963.1	474280	474474	-	195
OJ970_02305	181	131	111	15	26	9	3	10	0	5	4	2	3	2	8	2	4	2	0	1	1	0	0	2	0	0	0	0	1	1	0	0	0	CP109963.1	474608	474877	+	270
OJ970_02310	10	8	4	6	7	2	2	0	0	4	2	1	6	0	0	2	6	2	0	0	0	0	0	1	0	0	0	0	2	0	0	0	0	CP109963.1	474870	475058	+	189
OJ970_02315	9	11	10	4	7	0	1	0	1	1	3	1	2	4	2	3	7	2	0	0	0	0	0	0	0	0	0	0	1	2	0	0	0	CP109963.1	475051	475365	+	315
OJ970_02320	10	15	18	2	13	5	4	0	2	4	1	3	0	5	13	3	8	2	0	0	0	0	0	0	0	0	0	0	2	0	0	0	0	CP109963.1	475362	475730	+	369
OJ970_02325	44	55	53	10	9	6	1	2	3	7	4	6	10	12	20	4	16	2	0	0	2	0	0	0	0	0	0	0	0	0	0	0	0	CP109963.1	475727	476092	+	366
OJ970_02330	360	353	370	55	71	31	20	16	10	49	43	28	34	31	85	36	66	14	0	2	4	2	2	0	0	0	2	4	6	2	0	2	0	CP109963.1	476092	478227	+	2136
OJ970_02335	87	107	123	13	20	8	3	7	6	11	5	13	5	5	28	10	17	3	0	0	0	2	0	0	0	0	0	0	0	2	0	0	0	CP109963.1	478570	478905	+	336
OJ970_02340	9384	8278	10896	120	173	112	47	70	41	98	107	110	114	104	199	79	208	50	0	4	0	21	8	24	2	2	0	6	4	4	0	0	0	CP109963.1	478954	479466	-	513
OJ970_02345	112	144	120	9	14	4	2	8	3	7	6	9	8	2	8	2	16	10	0	0	0	2	0	2	0	0	2	0	0	0	0	0	0	CP109963.1	479730	480896	+	1167
OJ970_02350	60	52	37	10	2	4	2	0	0	2	3	9	3	0	6	2	4	0	0	0	0	1	2	0	0	0	0	0	0	0	0	0	0	CP109963.1	480948	481508	+	561
OJ970_02355	106	101	124	5	8	12	2	2	0	5	6	0	6	2	9	4	7	4	0	2	0	0	2	2	0	0	2	2	2	0	0	2	0	CP109963.1	481510	482751	+	1242
OJ970_02360	108	116	70	7	11	8	0	2	2	3	0	0	5	2	9	3	8	1	0	0	0	0	1	0	0	3	0	0	0	0	0	0	0	CP109963.1	482748	483083	+	336
OJ970_02365	160	158	144	9	5	8	1	8	2	7	2	4	6	4	17	7	24	15	0	0	2	0	0	2	0	2	0	0	0	0	0	0	0	CP109963.1	483080	483379	+	300
OJ970_02370	156	177	161	7	4	5	2	4	4	9	10	6	7	14	20	14	32	12	0	0	0	0	0	0	0	0	0	0	2	0	0	0	0	CP109963.1	483379	483822	+	444
OJ970_02375	31	32	20	2	0	0	0	0	2	2	0	2	4	0	3	10	6	2	0	0	0	0	0	0	0	0	0	0	0	0	0	0	0	CP109963.1	483815	483967	+	153
OJ970_02380	52	57	36	4	2	1	1	2	0	2	0	4	3	6	6	2	26	2	0	0	0	2	0	0	0	0	0	0	0	0	0	0	2	CP109963.1	484098	484454	+	357
OJ970_02385	81	100	101	10	16	10	14	2	4	12	18	6	21	10	28	4	27	18	4	0	6	2	4	5	2	2	0	4	6	8	4	2	6	CP109963.1	484438	486099	+	1662
OJ970_02390	4	2	5	0	0	2	2	0	0	0	5	0	4	0	0	0	1	1	0	0	0	0	0	2	0	0	0	0	0	0	0	0	2	CP109963.1	486102	486293	+	192
fis	49	57	31	3	37	9	48	45	22	137	95	117	29	73	151	57	102	40	0	0	0	7	17	12	0	2	2	4	3	2	0	1	4	CP109963.1	486447	486743	-	297
dusB	717	874	714	43	490	130	643	591	440	2761	2217	1932	1265	1793	3929	1602	3937	1045	6	9	18	58	262	154	20	30	24	72	70	68	4	12	2	CP109963.1	486725	487733	-	1009
prmA	326	366	331	16	54	22	51	48	43	141	191	100	134	82	422	170	394	106	1	0	0	4	2	4	4	2	0	8	6	6	0	0	2	CP109963.1	488091	488972	-	882
panF	63	56	49	2	16	0	10	7	4	43	25	12	16	17	36	19	47	4	2	0	0	2	2	0	0	2	2	0	2	0	4	2	0	CP109963.1	488984	490435	-	1452
OJ970_02415	344	409	412	4	6	2	6	4	0	7	6	4	4	4	2	2	2	6	0	0	0	0	4	0	0	0	0	0	0	0	0	0	0	CP109963.1	490425	490667	-	243
accC	273	372	297	26	54	32	225	196	87	735	631	610	490	420	1164	590	974	351	0	0	4	22	33	27	2	3	4	28	23	24	0	0	0	CP109963.1	490778	492127	-	1350
accB	378	475	384	32	86	31	214	290	120	721	727	671	356	428	1214	510	976	314	0	4	0	19	52	35	6	9	8	37	38	30	0	2	2	CP109963.1	492138	492605	-	468
aroQ	402	603	426	38	88	41	256	311	122	737	674	538	214	404	920	213	352	141	2	6	0	8	70	45	6	10	6	14	34	32	2	0	2	CP109963.1	492628	493080	-	453
msrQ	440	492	404	15	22	19	56	75	33	205	217	208	94	136	213	128	119	55	0	0	4	2	3	8	0	2	0	15	7	9	0	2	0	CP109963.1	493304	493912	-	609
msrP	1001	981	1031	33	14	12	63	88	60	318	375	547	153	229	254	145	142	71	0	2	2	6	8	8	0	4	2	54	30	50	2	0	4	CP109963.1	493912	494913	-	1002
OJ970_02445	27	18	21	0	0	0	4	3	1	5	1	8	0	0	13	0	0	0	0	0	0	0	2	0	0	0	0	0	0	0	0	0	0	CP109963.1	495142	495333	+	192
csrD	313	367	315	40	64	54	89	97	50	244	255	146	109	96	336	106	229	78	2	0	0	6	2	14	2	2	0	6	10	14	2	2	0	CP109963.1	495413	497353	+	1941
mreB	342	413	381	76	179	86	251	334	166	816	596	516	413	375	946	335	707	289	2	8	12	27	75	67	8	8	18	40	41	55	0	2	6	CP109963.1	497659	498702	+	1044
mreC	46	45	40	2	21	13	39	36	15	132	64	67	31	47	111	22	45	34	2	0	2	2	11	9	0	2	3	0	2	5	2	2	0	CP109963.1	498773	499765	+	993
mreD	96	115	80	8	6	1	22	5	0	44	36	20	13	32	93	22	22	26	2	0	0	0	4	1	2	1	1	0	2	0	0	0	0	CP109963.1	499765	500253	+	489
OJ970_02470	478	636	484	43	67	54	56	58	19	237	178	108	80	104	332	84	168	97	2	0	0	8	10	16	0	0	0	4	6	2	2	0	0	CP109963.1	500261	500842	+	582
rng	956	1136	1131	118	216	113	143	158	77	496	546	391	411	300	1055	341	721	204	2	0	0	20	31	33	4	4	0	18	18	18	2	2	0	CP109963.1	500845	502314	+	1470
yhdP	678	688	659	57	85	33	61	66	40	216	250	169	151	135	434	159	392	124	2	2	0	12	10	12	2	0	0	10	8	10	2	0	0	CP109963.1	502352	506149	+	3798
tldD	8309	9867	8938	258	344	248	152	153	51	411	353	320	398	203	934	381	772	231	2	8	6	22	36	14	2	8	4	16	18	14	2	2	2	CP109963.1	506238	507683	+	1446
aaeR	383	363	422	24	49	19	17	20	2	36	65	45	26	35	133	36	90	21	2	0	2	2	2	4	0	0	0	0	2	4	4	0	0	CP109963.1	507719	508648	-	930
aaeX	262	402	336	55	40	46	23	32	8	47	69	71	12	49	143	24	38	26	2	2	1	2	4	4	0	0	0	6	10	3	0	0	0	CP109963.1	508780	508983	+	204
aaeA	750	764	764	65	187	103	90	60	30	248	237	165	108	158	407	118	374	117	2	6	6	6	21	18	6	4	6	16	15	11	4	0	0	CP109963.1	508991	509923	+	933
aaeB	394	322	422	6	30	12	16	12	8	71	30	38	20	30	50	15	51	13	0	0	0	0	6	2	0	0	2	0	2	2	0	0	2	CP109963.1	509929	511896	+	1968
OJ970_02510	8048	6204	9095	126	132	111	97	80	52	263	244	286	137	147	280	121	325	77	2	2	0	28	19	32	6	0	0	20	24	21	8	0	0	CP109963.1	511976	512251	+	276
yhcN-B	328	449	424	19	22	3	12	21	7	54	41	49	53	35	88	40	106	30	0	0	0	2	2	1	2	2	1	16	12	16	5	2	0	CP109963.1	512302	512568	-	267
yhcN	1176	1551	1344	12	8	10	18	15	3	75	73	63	73	56	176	121	300	38	2	0	0	3	4	2	2	2	3	22	10	14	7	0	0	CP109963.1	512667	512930	-	264
argR	355	339	384	35	74	35	32	26	34	132	136	147	133	125	336	196	451	52	0	2	2	6	22	9	2	2	4	15	2	14	2	2	0	CP109963.1	513306	513776	-	471
mdh	73417	87370	87012	725	566	582	431	352	218	836	1533	1052	2587	1117	3539	4122	12578	958	12	8	4	162	108	123	14	10	20	96	48	82	16	8	4	CP109963.1	514191	515129	+	939
degS	183	235	201	8	21	9	19	20	8	19	24	27	14	20	46	32	39	2	0	2	0	2	2	2	2	0	0	6	0	0	0	0	0	CP109963.1	515266	516324	-	1059
degQ	5348	6843	6088	258	264	159	104	94	30	261	326	286	342	248	729	369	662	259	8	6	2	23	14	22	4	2	0	12	8	16	0	2	0	CP109963.1	516412	517779	-	1368
zapG	22166	22446	25167	675	660	479	158	197	86	308	307	215	270	231	470	82	209	110	12	10	4	64	94	61	6	2	2	29	16	20	2	4	2	CP109963.1	517953	518351	-	399
zapE	1013	1100	1054	55	114	59	73	77	34	136	106	89	89	91	344	67	247	100	0	0	2	9	20	7	2	3	0	2	5	6	0	0	0	CP109963.1;CP109963.1	518542;2566930	519669;2567991	+;+	2190
rplM	1138	1281	1064	72	468	168	570	584	324	1633	1662	1547	1191	1332	3063	957	1524	840	4	6	3	53	158	145	16	53	17	82	76	68	6	8	2	CP109963.1	519935	520363	+	429
rpsI	228	298	272	7	90	25	92	73	59	276	293	289	130	174	402	197	220	116	0	4	0	6	21	35	2	6	6	19	20	8	2	1	2	CP109963.1	520379	520771	+	393
OJ970_02565	8894	8311	8985	345	554	329	190	205	121	529	457	365	294	370	767	203	498	199	13	4	5	33	56	42	5	6	5	22	28	23	5	0	0	CP109963.1	520829	521113	+	285
sspA	14197	14366	15352	580	1099	651	397	474	249	1331	1280	988	782	912	2331	666	1486	609	22	14	15	65	102	69	17	10	18	57	49	55	8	4	0	CP109963.1	521083	521721	+	639
sspB	751	904	795	57	151	51	32	37	18	161	216	147	176	148	540	286	470	158	2	4	1	4	10	10	0	2	0	1	5	4	0	0	0	CP109963.1	521725	522219	+	495
OJ970_02580	2320	2308	2357	16	24	7	17	6	6	48	24	26	55	36	97	17	75	36	0	0	0	8	12	3	0	0	0	2	2	4	0	0	2	CP109963.1	522344	523048	+	705
OJ970_02585	1520	1435	1507	640	1547	448	365	495	238	750	830	699	767	454	2037	740	1493	482	11	38	60	50	99	56	14	16	16	41	31	44	8	11	4	CP109963.1	523103	524521	-	1419
gltB	2921	3718	3334	2582	7476	1974	1269	1821	743	2549	2737	2286	2380	1448	6861	2568	5061	1480	94	148	148	110	289	193	30	50	36	108	132	110	8	16	8	CP109963.1	524531	528991	-	4461
OJ970_02595	87	87	60	0	0	2	2	4	2	2	0	3	8	8	23	7	26	4	0	0	4	0	0	2	2	0	2	0	0	2	0	2	0	CP109963.1	529665	530597	+	933
OJ970_02600	31	31	17	0	2	4	0	0	4	2	2	3	8	4	14	1	26	8	0	0	0	0	2	0	2	0	0	0	2	4	2	2	6	CP109963.1	530649	531932	-	1284
OJ970_02605	95	51	83	2	2	2	4	2	4	6	4	4	1	8	16	4	20	0	0	0	0	0	0	0	0	2	0	0	0	0	0	0	0	CP109963.1	532018	533034	-	1017
uxuA	7409	8165	7847	124	95	102	75	69	26	199	212	232	315	277	948	408	583	203	0	0	0	12	12	20	4	4	2	12	12	19	0	0	2	CP109963.1;CP109963.1	533331;1667214	534395;1668404	+;+	2256
arcB	13264	14386	13230	495	509	309	231	230	94	550	594	480	711	486	1561	553	1394	421	8	11	14	29	74	71	2	15	9	35	26	17	2	9	6	CP109963.1	534542	536881	+	2340
elbB	2327	2334	2421	122	97	90	38	47	16	60	86	55	77	69	192	139	258	62	6	2	2	6	7	0	0	0	0	12	2	2	0	0	0	CP109963.1	537115	537768	+	654
mtgA	438	572	551	62	55	35	12	19	8	55	58	48	119	59	232	142	256	67	2	0	0	2	7	2	0	0	0	4	0	3	0	0	0	CP109963.1	537765	538490	+	726
npr	2339	2643	2432	75	103	54	42	52	20	143	157	104	143	130	387	125	292	102	0	2	3	6	11	9	4	0	0	4	6	6	0	2	0	CP109963.1	538554	538826	-	273
rapZ	3161	3714	3218	86	126	78	65	81	36	185	210	156	194	149	610	206	436	130	2	2	4	14	6	10	3	0	0	17	4	4	6	2	0	CP109963.1	538823	539677	-	855
ptsN	5240	6083	5722	175	175	123	88	48	16	209	220	200	304	230	859	379	823	173	2	9	1	21	9	11	0	4	0	10	3	11	0	2	0	CP109963.1	539723	540211	-	489
hpf	132687	130642	159086	1474	1121	895	435	426	165	1141	1413	1183	2640	1600	4602	3219	9074	1178	26	27	16	302	194	310	8	13	8	86	39	63	2	8	5	CP109963.1	540282	540569	-	288
rpoN	80386	89810	88308	1199	1153	759	349	348	170	931	873	731	1259	870	2617	1420	3706	596	25	31	13	172	132	185	8	10	9	62	23	48	5	0	4	CP109963.1	540592	542025	-	1434
lptB	2705	3322	3021	122	368	155	134	125	74	480	547	396	512	397	1511	594	1375	362	4	8	10	5	25	31	8	4	7	25	7	12	6	0	2	CP109963.1	542073	542798	-	726
lptA	4300	5359	4988	193	374	174	126	127	75	511	577	357	459	439	1526	542	1225	288	9	11	26	21	21	34	15	6	6	59	53	36	4	6	4	CP109963.1	542805	543350	-	546
lptC	1749	1687	1622	67	95	48	31	28	15	110	125	94	92	96	289	91	186	40	2	0	0	8	8	10	0	2	4	1	3	4	0	0	0	CP109963.1	543319	543894	-	576
kdsC	1180	1142	1194	57	186	62	71	57	35	208	182	167	140	169	505	106	238	115	4	10	0	5	7	15	2	1	2	10	2	3	0	2	0	CP109963.1	543891	544457	-	567
kdsD	194	255	232	17	58	21	31	22	4	62	86	74	76	46	171	59	96	34	8	4	4	2	4	2	4	4	0	8	6	2	2	0	2	CP109963.1	544472	545458	-	987
OJ970_02680	207	244	217	30	42	28	16	11	12	54	43	44	39	48	119	24	47	22	4	0	0	0	2	0	0	4	0	4	0	0	0	0	0	CP109963.1	545473	546450	-	978
mlaF	3985	4688	4148	118	161	112	106	136	69	244	282	233	177	155	459	122	302	103	6	10	6	20	22	24	0	8	5	8	8	9	1	0	4	CP109963.1	546660	547472	+	813
mlaE	203	240	209	26	39	10	10	14	12	52	38	23	30	20	88	16	73	38	0	0	0	0	14	2	0	2	0	0	4	2	0	0	0	CP109963.1	547480	548262	+	783
mlaD	1392	1574	1480	52	95	43	44	45	30	141	137	116	101	65	182	66	183	73	4	4	3	5	9	6	2	3	0	1	10	2	0	0	0	CP109963.1	548267	548818	+	552
mlaC	3062	3738	3687	108	210	92	112	144	53	323	368	390	384	206	738	430	833	191	8	11	3	3	18	18	2	4	4	10	10	7	0	0	0	CP109963.1	548837	549472	+	636
mlaB	399	516	445	48	85	18	31	29	26	92	97	75	80	54	163	84	184	51	0	3	4	0	5	14	4	2	0	5	0	5	0	0	0	CP109963.1	549472	549762	+	291
ibaG	25	21	21	18	31	13	62	77	15	139	183	133	103	159	366	40	98	68	0	0	1	6	6	11	1	0	0	4	4	4	0	0	0	CP109963.1	549899	550153	+	255
murA	198	184	211	40	167	34	174	237	60	510	525	414	290	334	657	230	453	195	2	2	8	15	46	51	8	14	6	16	22	18	2	6	2	CP109963.1	550207	551466	+	1260
sfsB	1543	1279	1803	12	34	18	12	1	10	10	30	26	49	20	88	64	124	27	0	0	0	8	10	6	2	0	0	2	0	0	2	0	0	CP109963.1	551522	551794	-	273
ispB	387	403	371	92	196	92	62	90	30	213	194	162	169	159	417	142	258	136	2	2	4	4	26	8	6	2	0	4	14	4	2	0	2	CP109963.1	551992	552963	-	972
rplU	8931	8918	9879	625	1469	943	1790	1763	1185	4696	4165	4017	2001	3350	6007	1323	3125	1440	25	23	38	156	493	378	53	69	61	197	159	196	13	21	0	CP109963.1	553224	553535	+	312
rpmA	2316	3129	2731	101	264	171	505	390	240	1940	2276	1729	1297	1636	4293	1447	2876	826	6	3	12	21	107	80	12	14	11	29	24	34	3	5	2	CP109963.1	553556	553813	+	258
OJ970_02740	326	331	358	34	84	34	75	79	63	370	183	256	101	130	315	90	159	86	0	4	2	17	42	38	4	6	0	16	12	13	0	8	2	CP109963.1	553907	554872	+	966
cgtA	955	1137	1146	68	212	62	199	158	125	762	611	589	541	457	1316	539	1768	402	4	6	6	16	57	40	8	17	12	23	33	30	6	6	0	CP109963.1	554888	556066	+	1179
dacB	168	172	130	14	27	14	14	18	12	31	29	32	10	13	48	24	24	14	2	0	2	0	6	10	0	0	0	0	2	8	2	0	0	CP109963.1	556118	557551	-	1434
greA	512	630	483	41	119	47	59	54	23	174	107	131	83	87	195	65	142	31	0	1	0	10	14	16	0	2	0	16	6	14	0	0	0	CP109963.1	557787	558263	+	477
yhbY	563	553	516	60	102	81	102	96	70	194	222	189	116	136	314	62	90	69	0	6	4	5	11	6	0	4	2	4	9	8	4	0	0	CP109963.1	558416	558709	-	294
rlmE	1321	1449	1359	91	133	100	143	160	69	381	396	310	173	220	733	246	336	169	1	5	1	9	24	16	9	10	10	20	26	16	0	0	0	CP109963.1	558833	559462	+	630
ftsH	8975	10335	10273	1017	1875	854	1410	1667	697	3914	4397	3484	2962	2686	7792	3239	5853	2275	29	34	44	104	239	222	60	85	44	183	179	210	26	28	10	CP109963.1	559562	561496	+	1935
folP	523	689	606	76	135	56	92	91	41	249	207	188	113	140	378	92	187	77	2	0	2	8	22	15	8	4	4	14	8	6	0	2	0	CP109963.1	561590	562438	+	849
glmM	1540	1908	1808	110	166	72	123	154	68	385	416	342	312	275	913	383	943	238	4	2	2	11	19	24	12	4	2	7	8	14	4	2	2	CP109963.1	562431	563768	+	1338
secG	12716	14161	13149	841	2315	1397	1074	1188	560	2992	2339	1847	1415	1838	3604	1472	2282	1345	20	24	36	93	256	278	30	42	6	113	65	94	6	17	4	CP109963.1	563998	564327	+	330
OJ970_02795	36	23	33	2	6	2	2	0	2	10	4	11	4	2	8	7	10	6	0	0	0	0	2	3	0	0	0	0	0	0	0	0	2	CP109963.1	564721	564969	+	249
OJ970_02800	71	88	64	9	7	6	6	0	1	10	8	11	1	1	12	4	11	2	0	0	0	0	1	1	0	0	0	0	0	0	0	0	2	CP109963.1	565011	565562	-	552
OJ970_02805	73	97	82	5	19	17	4	2	2	22	8	13	10	12	35	16	26	4	0	0	0	0	0	0	2	0	0	0	1	0	0	0	0	CP109963.1	565904	566533	-	630
argG	561	727	664	88	194	44	132	95	73	502	447	518	365	363	783	324	639	262	2	0	4	16	18	22	0	4	4	14	21	16	0	4	0	CP109963.1	566703	568046	-	1344
rimP	918	999	904	68	228	76	174	145	98	564	389	344	244	237	763	199	506	155	5	1	3	8	20	24	9	8	10	9	15	14	4	0	2	CP109963.1	568639	569091	+	453
nusA	6537	7162	7280	409	1825	492	1093	1052	637	3667	3803	2863	2866	2384	7198	3313	6388	2017	10	14	41	73	295	234	32	52	29	106	72	79	8	8	8	CP109963.1	569119	570606	+	1488
infB	28182	30809	33568	1495	5895	1614	3087	3481	1850	9692	8555	7947	5649	5850	15258	6049	14699	3730	46	52	121	301	1001	794	76	154	68	446	351	376	46	42	18	CP109963.1	570631	573321	+	2691
rbfA	391	416	339	25	50	49	42	38	16	91	75	69	42	48	146	43	101	38	12	16	18	16	14	20	14	18	10	25	20	42	18	18	22	CP109963.1	573424	573825	+	402
truB	424	465	385	22	97	32	57	52	36	165	162	138	82	99	322	95	223	74	0	3	6	6	14	10	1	0	2	10	6	0	0	4	2	CP109963.1	573825	574769	+	945
rpsO	1212	1579	1493	137	401	159	452	404	224	1053	891	1052	400	627	1200	218	436	344	4	9	18	18	78	72	13	14	6	36	40	50	10	2	6	CP109963.1	574918	575187	+	270
pnp	52767	61718	61801	1715	3906	1931	1525	1741	755	5325	5665	4098	3959	3699	11246	4531	9342	2460	44	66	60	160	342	291	40	62	40	154	114	133	10	26	8	CP109963.1	575430	577565	+	2136
nlpI	25402	33275	27144	770	2689	967	745	749	441	2592	1737	1508	1104	1383	3475	1203	3235	834	20	22	29	112	204	186	22	18	14	82	62	99	8	6	4	CP109963.1	577674	578558	+	885
yrbN	59	78	58	36	379	115	64	89	60	355	185	147	82	153	389	149	524	99	3	5	6	10	27	24	2	3	1	6	5	7	2	2	0	CP109963.1	578663	578743	+	81
deaD	356	431	385	141	2128	432	376	420	317	1676	796	750	401	699	1527	519	1248	465	15	8	27	43	126	118	12	22	4	27	40	38	7	6	0	CP109963.1	578736	580667	+	1932
mtr	333	387	412	292	317	222	44	26	13	56	77	65	75	51	92	45	121	23	10	2	8	1	15	4	2	1	4	4	2	0	0	0	0	CP109963.1	580812	582056	+	1245
OJ970_02875	590	696	731	39	80	49	21	13	7	50	65	50	87	32	120	81	181	43	2	0	1	4	5	6	2	0	0	0	0	0	4	0	0	CP109963.1	582101	583108	-	1008
OJ970_02880	59	74	55	2	3	2	1	3	0	2	6	12	4	7	24	2	27	6	0	0	2	0	0	2	0	0	0	0	0	0	0	0	0	CP109963.1	583252	584130	-	879
OJ970_02885	34	40	36	4	2	2	10	0	0	4	6	3	10	23	16	7	42	0	0	0	0	0	0	0	0	0	0	0	0	0	2	2	4	CP109963.1	584136	585131	-	996
OJ970_02890	20008	21980	20713	666	642	437	227	250	123	489	533	503	530	458	1300	493	1004	316	12	11	9	68	62	69	14	15	8	41	19	17	5	0	0	CP109963.1	585353	585877	+	525
OJ970_02895	12585	13175	13622	394	392	272	150	191	76	309	392	322	463	380	1030	403	893	281	8	2	6	43	44	42	8	11	6	25	12	14	6	2	0	CP109963.1	585871	586374	+	504
OJ970_02900	568	639	639	47	61	45	8	29	13	36	56	21	32	46	136	38	91	22	4	4	2	2	5	0	0	0	0	2	0	4	0	2	0	CP109963.1	586361	586651	-	291
OJ970_02905	1497	1804	1616	78	79	61	36	30	10	61	66	58	47	47	164	52	133	53	8	2	0	2	8	4	0	4	0	4	2	4	0	0	2	CP109963.1	586701	587144	+	444
OJ970_02910	82	94	77	18	31	9	28	24	8	92	113	89	109	83	278	157	310	77	0	2	0	4	2	2	2	0	0	4	0	2	0	0	1	CP109963.1	587106	587642	-	537
OJ970_02915	352	365	381	5	5	4	3	3	5	14	17	8	23	11	53	27	77	23	0	0	0	0	0	2	0	0	0	0	0	2	0	0	0	CP109963.1	587771	588418	+	648
OJ970_02920	189	201	191	3	22	13	13	8	6	39	55	38	33	17	92	28	103	16	0	2	0	0	4	5	0	0	6	2	6	4	2	0	0	CP109963.1	588494	589534	+	1041
dolP	12043	16740	13202	93	57	34	39	44	32	134	105	120	160	120	221	125	283	74	20	10	20	23	42	26	4	6	4	20	16	24	26	14	16	CP109963.1	589656	590231	-	576
diaA	23003	28044	25894	55	98	28	46	74	24	191	285	199	301	241	593	269	468	179	0	1	0	57	39	44	2	0	1	7	18	12	0	0	2	CP109963.1	590241	590831	-	591
OJ970_02935	341	479	365	5	23	10	10	9	0	29	24	24	42	23	66	35	45	17	2	0	0	1	7	1	0	0	0	5	3	3	0	0	0	CP109963.1	590857	591243	-	387
OJ970_02940	1633	2127	1729	134	265	130	152	177	54	425	382	377	338	266	812	271	449	191	2	4	8	14	34	20	2	8	1	22	21	14	4	2	0	CP109963.1	591201	593318	-	2118
rsmI	341	339	407	62	173	120	102	101	65	208	180	174	122	136	435	158	325	113	5	6	0	10	20	9	5	4	4	8	3	19	4	2	0	CP109963.1	593382	594245	+	864
OJ970_02950	369	404	393	18	93	30	60	60	22	158	187	132	145	165	401	158	372	106	2	2	0	6	5	14	1	0	4	4	4	10	2	0	0	CP109963.1	594360	595250	+	891
OJ970_02955	433	480	380	16	27	8	4	6	0	22	31	29	15	8	49	25	51	6	0	2	0	4	4	4	0	0	0	2	0	0	0	0	0	CP109963.1	595285	596058	-	774
gatD	38	40	51	2	2	2	0	0	0	6	3	4	4	0	4	4	5	0	4	0	0	0	2	0	0	0	0	0	0	0	2	2	0	CP109963.1	596169	597212	-	1044
OJ970_02965	151	152	129	10	8	18	8	0	2	2	3	6	10	6	18	7	26	3	0	0	2	0	0	0	0	0	2	0	4	2	0	2	0	CP109963.1	597262	598644	-	1383
gatB	182	172	157	11	5	3	4	0	0	0	3	3	4	2	7	4	9	3	0	0	0	0	0	0	0	0	0	0	0	1	0	0	0	CP109963.1	598650	598934	-	285
gatA	75	121	66	5	4	2	1	0	0	0	2	2	6	2	13	2	18	7	0	0	0	0	0	0	0	0	0	0	0	0	0	0	0	CP109963.1	598961	599428	-	468
gatZ	406	498	423	16	31	21	14	2	8	8	16	14	26	3	41	16	35	15	2	2	4	2	4	4	0	0	2	2	2	4	6	6	2	CP109963.1	599443	600714	-	1272
OJ970_02985	62	77	66	6	10	7	8	4	2	2	8	8	4	0	8	0	10	8	0	4	2	0	2	2	0	0	2	0	0	2	2	2	0	CP109963.1	600891	601706	-	816
OJ970_02990	40	52	46	7	6	0	2	0	0	8	0	8	0	0	4	0	0	0	0	0	0	0	1	0	0	0	0	0	0	2	2	2	0	CP109963.1	601717	603129	-	1413
pfkB	1577	1822	1825	77	99	59	53	70	24	166	148	123	139	119	392	212	358	87	0	2	2	6	12	6	4	6	4	18	20	8	0	2	0	CP109963.1;CP109963.1	603140;2189625	604054;2190557	-;-	1848
OJ970_03000	24	13	24	2	2	4	2	0	0	2	0	0	2	4	10	0	0	2	0	0	0	0	0	2	0	0	0	0	0	0	0	0	0	CP109963.1	604079	604933	-	855
OJ970_03005	3952	4314	4234	174	174	92	45	31	8	93	80	80	107	92	226	90	181	46	4	0	0	6	2	6	0	0	0	5	5	2	0	0	0	CP109963.1	605283	606086	+	804
OJ970_03010	2104	2056	2173	74	66	55	16	21	8	38	62	56	50	58	164	66	178	38	3	4	0	4	6	9	2	0	0	2	5	0	2	2	0	CP109963.1	606086	607036	+	951
garD	13397	15006	14884	181	68	106	18	14	12	16	28	23	116	56	131	48	114	48	0	0	0	14	14	26	0	2	0	4	0	0	2	0	0	CP109963.1	607091	608662	-	1572
OJ970_03020	677	700	623	17	10	18	0	2	4	0	0	2	8	6	25	2	5	6	0	2	6	2	0	0	2	2	0	0	0	0	0	0	0	CP109963.1	609055	610386	+	1332
garL	8130	9244	9658	29	34	33	2	2	0	16	12	8	64	36	134	22	107	14	0	0	0	10	12	6	0	0	0	2	2	2	0	0	0	CP109963.1	610413	611183	+	771
garR	5705	7167	6835	60	61	76	6	6	7	17	14	24	44	27	136	25	58	22	2	2	0	14	8	12	0	0	0	4	0	0	2	2	0	CP109963.1	611210	612100	+	891
garK	7780	8656	9051	99	132	129	37	25	23	93	93	71	163	118	430	170	371	82	0	0	2	24	13	16	2	5	1	7	2	3	2	1	0	CP109963.1	612165	613310	+	1146
OJ970_03045	12	15	20	2	6	1	2	0	0	2	2	6	4	2	14	4	0	2	0	0	2	2	0	0	0	0	0	0	4	2	0	2	2	CP109963.1	614073	614537	-	465
OJ970_03050	40	18	19	1	3	1	2	0	0	3	0	3	4	10	8	2	6	2	0	2	0	0	0	0	0	0	0	1	0	0	0	0	0	CP109963.1	614843	615253	+	411
OJ970_03055	1766	1227	1803	49	36	22	14	7	5	15	22	15	32	33	45	36	67	13	1	0	1	8	0	3	0	2	2	5	3	2	0	0	1	CP109963.1	615327	615494	-	168
OJ970_03060	2047	1939	2059	33	32	32	9	8	6	30	34	34	71	44	97	88	153	32	2	0	2	5	4	2	0	2	4	11	6	1	0	0	2	CP109963.1	615519	616220	-	702
yhaJ	1844	1768	1983	317	393	206	90	94	32	157	179	152	96	104	250	80	212	56	6	8	2	10	8	16	4	0	2	14	28	6	4	4	2	CP109963.1	616325	617221	+	897
OJ970_03070	2721	3041	2355	123	113	92	22	34	17	58	73	48	33	29	102	43	59	23	8	3	4	18	4	5	4	0	0	6	7	12	2	4	4	CP109963.1	617263	617631	-	369
OJ970_03075	276	281	259	10	28	22	17	16	10	29	52	30	74	46	153	110	323	41	0	0	0	0	4	0	0	0	0	8	4	6	0	0	0	CP109963.1	617758	618744	-	987
OJ970_03080	44	37	47	0	8	6	2	8	2	8	2	6	2	4	10	2	6	0	0	0	0	0	0	0	0	0	0	0	2	0	0	0	0	CP109963.1	618825	619217	-	393
OJ970_03085	856	815	838	43	88	60	23	31	11	80	174	74	176	111	463	347	563	123	1	1	1	0	3	0	1	0	0	4	0	6	2	0	0	CP109963.1	619563	619859	-	297
OJ970_03090	6813	7830	7526	468	698	469	303	284	135	717	897	656	889	605	2353	1231	2571	518	9	12	8	36	22	20	10	0	8	26	10	24	5	2	2	CP109963.1	619856	620254	-	399
OJ970_03095	72925	61140	83554	1534	1882	1424	700	780	385	1804	2028	1672	1916	1380	4751	2396	8381	951	22	29	32	193	152	181	12	11	18	76	47	80	7	9	1	CP109963.1	620257	620562	-	306
OJ970_03100	124841	106789	147884	2061	2531	2140	802	988	442	2413	3294	2188	2883	2387	9620	4050	13799	1337	23	36	27	274	259	281	18	12	18	76	77	66	21	8	4	CP109963.1	620608	620976	-	369
mzrA	835	1478	1227	36	89	52	69	94	15	194	121	146	43	68	138	60	69	29	1	2	2	4	7	8	2	2	2	9	5	2	0	0	0	CP109963.1	621126	621503	-	378
OJ970_03110	180	216	167	14	24	22	19	21	13	24	52	14	30	43	65	46	24	25	0	4	2	0	1	5	1	1	1	2	3	3	0	0	0	CP109963.1	621512	622174	-	663
exuR	2616	3119	2643	112	214	102	53	38	30	163	164	140	143	120	378	108	202	76	4	4	2	4	10	4	2	4	6	6	2	4	3	2	2	CP109963.1	622516	623292	-	777
OJ970_03120	251	248	192	10	8	10	21	15	21	36	15	21	62	43	145	79	84	38	2	4	2	4	0	4	0	0	2	5	4	15	2	2	2	CP109963.1	623420	624721	-	1302
uxaC	1721	1995	1943	85	68	35	43	29	30	143	130	111	204	187	562	283	332	182	2	0	4	26	16	10	2	6	4	23	8	8	0	2	2	CP109963.1	625202	626614	+	1413
OJ970_03130	431	557	502	26	25	22	20	18	12	55	68	46	100	103	279	117	137	77	0	0	0	0	12	4	0	0	2	6	2	6	0	4	0	CP109963.1	626633	628120	+	1488
OJ970_03135	1345	1754	1582	33	54	38	19	6	7	27	21	17	28	20	52	18	20	14	0	0	2	11	2	4	0	0	0	6	1	0	4	2	0	CP109963.1	628250	628804	+	555
sstT	8965	10665	9607	195	205	175	19	12	13	47	39	33	51	64	89	15	37	32	0	2	0	10	8	10	0	0	0	5	2	8	0	0	0	CP109963.1	628820	630067	-	1248
OJ970_03145	4347	4561	4034	102	112	45	18	26	5	54	55	45	43	27	113	12	71	23	0	4	2	12	10	12	0	4	4	2	10	8	2	4	2	CP109963.1	630334	631305	-	972
OJ970_03150	736	988	910	18	22	19	17	9	11	46	47	41	26	38	70	30	45	18	1	0	0	0	11	4	0	0	0	2	4	4	0	0	2	CP109963.1	631577	632566	-	990
OJ970_03155	110	151	116	19	24	24	17	11	5	27	19	23	14	18	39	24	26	13	2	0	2	2	6	2	0	0	0	2	0	0	0	0	0	CP109963.1	632640	633140	-	501
OJ970_03160	186	224	227	14	17	10	2	11	6	20	21	18	10	20	63	20	43	14	0	0	2	2	4	0	0	0	0	0	0	0	0	0	0	CP109963.1	633160	633762	-	603
OJ970_03165	1526	2029	1834	68	73	44	18	32	14	72	52	43	76	40	160	68	149	38	0	0	0	10	4	13	2	6	4	2	6	4	2	0	2	CP109963.1	633806	634513	+	708
rlmG	376	466	436	33	36	26	16	13	7	54	72	41	63	45	154	44	141	46	0	0	0	0	4	5	0	2	1	6	7	3	0	0	0	CP109963.1	634599	635729	+	1131
OJ970_03175	13129	20527	14310	401	132	424	104	19	28	131	174	110	202	118	713	194	655	159	6	0	8	20	14	22	8	2	2	22	4	12	2	6	6	CP109963.1	635838	637859	-	2022
lsrK	293	356	387	29	8	12	19	39	17	66	80	43	79	76	368	128	282	76	0	0	1	4	2	5	0	0	2	1	2	1	4	0	0	CP109963.1	638043	639641	-	1599
lsrR	608	653	722	40	40	40	78	87	45	163	253	134	181	182	756	284	458	186	1	0	2	15	12	11	0	2	1	13	5	6	4	0	2	CP109963.1	639679	640650	-	972
lsrA	128	137	164	6	12	1	14	10	7	18	41	9	37	26	121	62	123	19	0	0	0	0	2	0	0	0	0	0	0	2	0	0	0	CP109963.1	640869	642356	+	1488
lsrC	20	43	49	3	4	0	10	11	3	10	22	4	20	19	61	57	73	24	0	0	0	0	1	0	0	0	0	6	2	0	0	0	0	CP109963.1	642353	643387	+	1035
OJ970_03200	107	146	150	0	6	4	33	14	29	46	70	29	103	89	290	93	268	77	0	0	0	11	6	2	0	0	2	4	0	4	0	0	0	CP109963.1	643388	644386	+	999
lsrB	553	451	545	56	43	76	147	162	116	193	196	173	301	215	536	217	635	173	34	36	34	73	56	34	38	20	34	54	56	102	36	66	43	CP109963.1	644388	645389	+	1002
lsrF	1664	1886	1943	8	12	14	114	110	79	197	215	145	363	257	844	491	1400	198	0	2	0	19	9	15	0	4	2	8	6	7	0	2	2	CP109963.1	645401	646288	+	888
lsrG	773	752	892	10	13	2	58	55	33	84	109	63	133	123	397	177	400	93	4	0	0	14	11	1	0	0	1	4	0	6	0	2	0	CP109963.1	646285	646581	+	297
ygjG	3999	5462	4198	115	205	139	252	314	198	618	830	1027	854	582	1648	553	2560	444	2	4	0	36	70	30	12	2	4	36	22	50	2	2	0	CP109963.1	646628	648007	-	1380
OJ970_03225	2586	2887	2435	85	144	60	22	14	6	26	29	28	24	20	46	26	18	4	4	0	2	8	6	0	0	2	0	6	2	0	0	0	0	CP109963.1	648265	648819	-	555
OJ970_03230	187	203	178	21	15	20	37	51	23	78	114	97	94	63	192	80	170	53	2	2	4	0	2	0	0	0	2	8	8	7	0	6	2	CP109963.1	649057	649833	+	777
OJ970_03235	112	167	119	16	19	8	19	11	11	50	54	58	67	41	117	55	146	15	0	2	2	2	2	0	0	0	0	4	2	4	0	0	0	CP109963.1	649989	651638	-	1650
dhaM	527	702	617	27	15	12	4	2	4	10	8	14	43	27	107	51	87	14	0	2	0	0	4	2	0	0	0	0	0	0	0	0	0	CP109963.1	651714	653135	-	1422
dhaL	1616	1715	1758	42	32	27	13	2	2	24	22	23	59	47	198	66	156	40	0	0	0	7	5	6	2	0	0	2	0	4	0	0	2	CP109963.1	653146	653778	-	633
dhaK	1371	1688	1541	27	20	14	14	6	4	26	19	26	56	60	107	67	171	24	0	0	0	2	0	2	0	0	2	4	0	8	0	0	2	CP109963.1	653789	654859	-	1071
OJ970_03255	286	293	327	4	13	2	0	3	0	9	9	8	0	6	6	8	6	5	0	0	0	0	0	2	2	0	0	0	0	4	0	0	0	CP109963.1	655015	655200	-	186
OJ970_03260	3615	4195	4105	122	153	120	30	30	18	127	94	62	81	72	266	93	209	52	2	6	0	4	6	13	4	0	0	0	2	5	2	0	0	CP109963.1	655470	656567	+	1098
dhaR	387	446	435	42	68	33	12	15	2	33	37	49	17	28	89	32	65	12	2	0	2	4	2	4	6	6	0	4	2	2	0	2	2	CP109963.1	656669	658594	+	1926
OJ970_03270	40	45	36	0	3	0	2	2	2	3	10	2	4	6	8	0	0	2	0	0	2	1	4	0	2	0	0	0	0	0	0	0	0	CP109963.1	658572	659102	-	531
OJ970_03275	11	12	10	0	2	0	1	0	0	4	2	3	4	1	5	7	3	0	0	0	0	0	0	0	0	0	0	0	0	0	0	0	0	CP109963.1	659103	659456	-	354
dhaT	34	50	26	0	10	0	2	2	6	6	0	8	8	12	10	8	8	2	0	0	0	0	0	2	0	0	0	0	0	0	0	0	0	CP109963.1	659477	660640	-	1164
OJ970_03285	6	11	0	0	2	0	0	0	0	0	0	0	0	0	0	0	0	0	0	0	0	2	0	2	2	0	0	0	0	0	2	0	0	CP109963.1	660662	661090	-	429
OJ970_03290	19	35	24	2	0	0	2	4	2	10	8	2	7	6	16	2	4	0	0	2	0	0	0	2	0	0	0	0	2	0	0	0	0	CP109963.1	661504	663171	+	1668
OJ970_03295	15	18	18	0	0	0	0	0	0	0	3	2	0	5	7	2	4	0	0	0	0	0	0	0	0	0	0	0	0	0	0	0	0	CP109963.1	663184	663768	+	585
OJ970_03300	30	18	17	0	0	2	0	0	2	14	0	4	10	4	6	2	3	0	0	0	2	2	2	0	0	0	0	0	2	0	0	0	0	CP109963.1	663771	664196	+	426
OJ970_03305	27	30	12	6	14	20	8	14	10	14	10	10	22	12	30	9	9	18	12	4	18	10	12	4	12	6	10	14	6	14	20	30	26	CP109963.1	664209	666032	+	1824
OJ970_03310	44	39	28	3	0	2	0	0	0	0	0	4	0	0	2	0	2	0	0	0	0	0	0	0	0	0	0	0	0	0	0	0	0	CP109963.1	666086	666889	+	804
hdeB	8	3	3	2	0	0	0	0	0	0	0	2	1	0	4	0	2	0	0	0	0	0	0	0	0	0	0	0	0	0	0	0	0	CP109963.1	666941	667246	-	306
OJ970_03320	14	14	10	2	2	0	2	0	0	0	0	2	6	0	1	0	2	2	0	0	0	0	0	2	0	0	0	0	0	0	0	0	0	CP109963.1	667273	667848	-	576
OJ970_03325	258	265	256	14	2	6	10	4	4	14	28	12	38	22	68	34	70	12	4	0	0	4	4	2	0	0	0	4	4	2	0	0	2	CP109963.1	668089	668760	+	672
OJ970_03330	128	136	102	4	25	8	8	13	4	25	14	16	13	15	39	6	16	20	4	6	2	9	8	0	2	0	0	2	2	8	2	2	6	CP109963.1	668851	672093	-	3243
evgA	34	33	16	2	15	8	4	4	0	12	10	8	8	14	28	4	6	6	0	0	0	2	0	0	0	0	0	0	1	2	0	0	0	CP109963.1	672098	672712	-	615
OJ970_03340	33	22	34	0	2	2	0	1	0	2	0	0	1	0	4	0	7	0	0	0	0	0	0	0	0	2	0	2	0	0	0	0	0	CP109963.1	673014	673379	+	366
OJ970_03345	13	20	18	4	3	4	0	0	0	4	0	0	1	0	12	0	1	0	0	0	0	0	0	0	0	0	0	0	0	0	0	0	0	CP109963.1	673448	673720	-	273
mug	865	1427	1029	12	22	6	10	8	4	30	24	30	26	12	66	33	88	24	0	0	0	2	2	2	0	0	0	2	1	2	2	0	0	CP109963.1	674456	674962	+	507
rpoD	4733	6234	5623	367	1212	376	1103	1020	535	3765	3826	3386	3124	2949	8105	4154	9526	2062	21	14	31	125	247	189	35	58	34	199	162	150	25	22	6	CP109963.1	675062	676903	-	1842
dnaG	1825	1934	2075	126	346	176	322	306	171	1085	952	881	662	727	2038	695	1656	558	6	16	6	28	59	79	18	4	16	58	29	34	4	8	0	CP109963.1	677122	678867	-	1746
rpsU	124	148	121	28	68	61	86	95	93	235	133	113	45	80	164	24	34	25	0	0	0	6	21	20	0	2	4	10	22	12	0	0	0	CP109963.1	678979	679194	-	216
tsaD	449	486	499	24	24	12	38	20	20	91	95	90	81	52	118	36	97	50	0	0	2	2	1	6	0	0	0	8	2	4	0	0	0	CP109963.1	679432	680445	+	1014
OJ970_03380	856	1231	1055	177	305	279	51	129	179	126	782	966	559	115	232	119	2006	167	0	0	8	8	53	24	4	4	8	12	5	22	6	2	0	CP109963.1	680490	682097	-	1608
ureG	114	195	157	9	25	18	12	20	4	32	31	30	40	19	93	32	98	22	0	0	0	8	0	0	0	0	2	0	2	0	0	0	0	CP109963.1	682251	682868	-	618
OJ970_03390	566	660	725	33	74	35	21	23	18	71	135	68	109	70	302	146	314	82	2	2	2	11	0	2	0	0	0	4	1	2	0	0	0	CP109963.1	682877	683551	-	675
ureE	975	982	1091	53	106	32	24	36	6	75	82	63	78	55	142	62	230	34	2	2	0	0	6	8	0	0	0	4	0	7	0	0	0	CP109963.1	683553	684029	-	477
OJ970_03400	137	134	86	5	6	6	7	10	5	14	16	19	16	16	48	23	55	23	0	4	0	2	2	4	0	2	0	0	4	4	1	6	0	CP109963.1	684305	685309	-	1005
ureC	166	191	193	41	79	54	46	80	74	185	293	386	342	178	412	228	770	188	2	0	0	0	25	21	0	6	8	6	4	4	2	0	2	CP109963.1	685378	687069	-	1692
OJ970_03410	44	70	47	8	21	15	15	4	16	40	61	121	89	47	128	47	194	52	0	0	2	2	6	2	0	0	0	2	0	0	0	0	0	CP109963.1	687062	687382	-	321
OJ970_03415	53	34	36	16	19	11	18	6	14	26	54	45	44	20	64	27	91	16	0	2	2	1	4	0	2	0	0	0	0	0	2	2	0	CP109963.1	687392	687694	-	303
OJ970_03420	164	175	141	32	38	42	32	34	23	42	107	125	80	59	145	73	257	40	2	0	3	4	8	8	4	0	0	1	2	4	0	2	2	CP109963.1	687704	688528	-	825
OJ970_03425	10	18	10	14	18	17	10	6	8	10	17	29	6	6	15	7	14	2	0	0	0	2	3	2	2	0	0	2	0	2	0	0	0	CP109963.1	688518	688664	+	147
OJ970_03430	0	0	2	0	0	0	0	0	0	2	0	0	0	0	0	0	0	0	0	0	0	0	0	0	0	0	0	0	0	0	0	0	0	CP109963.1	688675	688794	-	120
plsY	1145	1252	1263	80	95	76	34	30	18	58	69	32	50	33	115	40	106	22	0	0	0	2	2	4	0	0	0	2	2	2	0	2	0	CP109963.1	688926	689543	-	618
folB	141	154	149	26	29	22	25	18	9	41	44	38	18	27	95	26	21	23	0	1	2	0	4	2	0	0	2	1	1	1	0	0	0	CP109963.1	689651	690034	+	384
bacA	287	224	341	24	79	36	66	122	59	236	239	210	105	136	262	116	97	79	2	0	2	6	18	7	2	2	1	7	5	4	2	0	4	CP109963.1	690233	691054	+	822
OJ970_03450	1927	1825	2199	79	81	84	108	145	50	354	314	247	285	211	617	232	485	169	8	2	7	7	20	16	3	2	10	12	5	16	0	0	2	CP109963.1	691066	692307	-	1242
OJ970_03455	199	202	251	47	73	65	161	253	98	516	524	427	339	322	738	312	707	168	0	2	4	14	37	30	8	8	4	26	26	35	2	0	0	CP109963.1	692369	692989	-	621
OJ970_03460	2045	2310	2127	157	158	95	84	49	16	184	206	148	194	132	360	173	410	108	2	4	0	8	8	24	4	3	2	8	10	8	0	2	0	CP109963.1	693204	694502	+	1299
glnE	2367	3158	2771	222	292	158	103	164	68	290	317	250	255	184	658	342	603	169	0	10	10	16	30	18	0	12	2	10	12	16	4	0	6	CP109963.1	694523	697360	+	2838
hldE	788	794	798	75	123	57	77	106	48	226	284	216	190	153	531	242	478	110	2	7	6	3	16	8	0	4	2	10	6	10	2	4	0	CP109963.1	697419	698852	+	1434
OJ970_03475	50	26	37	0	0	2	0	4	0	5	3	5	9	9	32	11	41	12	0	0	0	0	0	0	0	0	2	5	0	3	0	0	0	CP109963.1	698930	699079	-	150
glgS	155	191	189	3	3	1	5	5	1	15	13	14	22	26	89	34	122	31	0	0	0	0	0	1	0	0	2	10	0	6	1	0	0	CP109963.1	699071	699268	+	198
OJ970_03485	12049	13245	12896	98	142	76	36	32	28	99	70	68	103	74	147	47	154	57	2	4	6	20	22	28	0	2	4	2	4	5	2	0	0	CP109963.1	699304	699576	-	273
ribB	1774	1979	1906	55	156	68	39	23	18	114	125	71	131	53	291	116	484	77	1	0	2	5	8	7	0	0	2	0	6	0	0	5	0	CP109963.1	699954	700607	+	654
zupT	711	1006	862	33	23	18	24	12	11	33	44	23	40	22	83	35	94	24	1	0	5	0	4	3	0	0	0	0	0	6	0	0	0	CP109963.1	700669	701439	-	771
ygiD	207	216	218	16	11	10	14	14	5	61	33	33	23	30	76	27	54	16	1	0	0	0	6	2	0	2	0	2	5	3	0	2	0	CP109963.1	701626	702417	+	792
OJ970_03505	1183	1495	1381	76	165	119	164	179	76	437	561	390	359	296	1256	409	769	260	1	10	6	16	31	32	4	8	6	16	7	12	2	3	2	CP109963.1	702462	703622	-	1161
OJ970_03510	1744	2166	2119	56	122	72	87	98	67	262	247	197	209	152	527	231	404	162	2	0	0	15	15	17	1	2	0	22	12	10	0	4	2	CP109963.1	703628	704299	-	672
tolC	4225	5111	4637	163	242	113	181	166	58	419	471	371	457	285	859	449	866	304	11	14	18	38	32	24	6	8	16	36	45	27	2	4	4	CP109963.1	704467	705936	-	1470
nudF	2513	2305	2948	61	122	80	77	70	33	145	166	137	121	91	289	74	241	69	4	0	2	2	19	12	0	2	4	12	10	10	2	0	2	CP109963.1	706133	706765	+	633
OJ970_03525	1598	1537	1472	88	104	56	75	55	24	174	167	126	119	105	384	123	359	66	0	2	2	10	11	8	0	2	0	12	6	9	0	2	2	CP109963.1	706762	707184	+	423
cpdA	2392	2341	2374	63	70	54	26	50	20	105	124	68	80	82	288	82	148	50	0	2	1	18	8	4	0	0	2	4	2	2	0	0	4	CP109963.1	707209	708036	+	828
yqiA	167	153	156	10	31	21	10	18	12	76	57	39	29	32	159	31	36	20	2	2	0	2	5	6	0	0	0	2	0	0	0	0	0	CP109963.1	708036	708611	+	576
parE	198	211	257	20	92	66	84	84	42	268	225	182	161	167	610	206	417	124	4	4	0	13	22	12	0	2	0	6	11	8	2	0	2	CP109963.1	708642	710537	+	1896
OJ970_03545	3095	3441	3442	75	84	38	22	38	22	79	69	76	74	35	158	56	62	18	0	2	0	6	6	22	0	0	4	6	6	4	0	0	0	CP109963.1	710610	710924	-	315
OJ970_03550	96	85	85	7	24	10	6	11	6	24	14	31	19	14	50	24	31	4	0	0	0	6	2	0	0	2	0	2	0	2	0	0	0	CP109963.1	711005	711586	-	582
qseC	317	390	391	15	24	22	2	8	4	14	10	8	6	18	46	20	52	14	0	4	0	2	8	10	0	0	6	2	4	0	4	8	8	CP109963.1	711693	713042	-	1350
qseB	105	113	137	8	6	2	0	2	0	2	0	4	0	2	15	2	17	0	0	0	0	0	0	0	0	0	0	0	0	2	0	0	0	CP109963.1	713039	713698	-	660
OJ970_03565	1622	1696	1638	28	29	18	11	0	10	42	31	24	35	30	102	79	209	39	0	0	0	4	8	6	0	2	0	0	0	7	0	0	0	CP109963.1	713849	714244	+	396
OJ970_03570	37	35	64	0	6	5	3	2	4	6	4	7	3	0	12	8	8	1	0	0	0	0	1	0	0	0	2	0	0	3	0	0	0	CP109963.1	714322	715191	+	870
parC	5607	6345	6115	400	721	356	229	256	107	674	637	536	648	511	1504	722	1337	336	8	10	4	16	48	42	8	4	4	32	28	12	8	2	4	CP109963.1	715313	717571	+	2259
plsC	1563	2343	1767	140	188	104	84	66	46	195	275	190	124	126	375	75	125	66	0	2	4	2	18	12	4	0	4	12	2	16	4	0	0	CP109963.1	717763	718500	+	738
ftsP	477	447	548	26	65	29	18	30	12	70	47	68	38	62	121	65	88	41	2	6	2	2	8	4	0	8	0	2	2	2	0	0	2	CP109963.1	718584	719996	+	1413
OJ970_03590	391	494	484	26	73	17	81	78	26	180	180	185	132	143	309	122	194	46	2	1	2	10	21	8	0	8	2	12	4	14	4	4	0	CP109963.1	720030	722361	+	2332
OJ970_03595	166	169	146	18	34	17	23	11	10	43	72	61	54	61	145	49	112	36	2	0	0	4	0	2	0	0	0	2	0	0	0	0	0	CP109963.1	722361	722888	+	528
dkgA	6395	7680	7761	147	202	183	131	99	45	305	510	357	625	359	1272	1066	3363	270	10	6	0	17	12	18	2	6	8	18	10	24	2	0	2	CP109963.1	722924	723751	-	828
yqhD	655	664	715	17	6	10	7	14	2	8	22	17	51	12	70	50	184	22	2	2	0	4	7	4	2	0	0	0	3	1	0	0	2	CP109963.1	723897	725060	-	1164
OJ970_03610	142	139	132	15	42	14	13	9	2	34	38	30	19	22	79	20	60	18	0	0	0	0	6	2	2	1	2	6	3	2	0	2	0	CP109963.1	725257	726156	+	900
OJ970_03615	122	143	138	12	35	14	10	3	6	26	32	16	18	17	64	16	39	8	2	0	2	0	2	4	0	6	0	2	2	6	2	0	6	CP109963.1	726207	726866	-	660
metC	245	322	288	47	75	36	44	30	30	72	72	77	66	56	110	69	104	38	2	0	4	2	4	4	0	2	0	4	4	4	0	0	0	CP109963.1	726998	728185	-	1188
exbB	787	1004	812	41	142	70	340	350	178	965	773	597	588	734	1910	784	1321	386	4	6	11	15	50	18	6	9	6	35	32	18	4	5	2	CP109963.1	728436	729167	+	732
exbD	187	202	188	20	96	57	182	260	123	669	575	388	351	433	1311	345	668	335	0	8	6	9	33	22	4	4	4	21	4	14	2	2	0	CP109963.1	729174	729599	+	426
OJ970_03635	261	214	161	16	16	9	19	18	6	69	51	33	29	41	111	24	42	35	2	1	2	2	6	0	0	0	0	4	6	1	0	0	2	CP109963.1	729804	731222	+	1419
OJ970_03640	182	167	205	13	16	4	40	19	0	64	49	39	43	43	135	56	151	37	0	0	0	4	10	8	0	4	0	0	0	6	0	0	0	CP109963.1	731236	732759	+	1524
OJ970_03645	348	406	368	26	11	24	6	11	4	18	30	17	23	15	50	7	24	5	0	0	0	2	2	2	0	0	0	0	2	2	0	0	0	CP109963.1	732866	733360	+	495
OJ970_03650	346	415	367	14	18	20	12	8	13	36	43	49	16	18	85	28	63	26	0	0	0	2	4	2	0	0	2	4	0	4	0	0	0	CP109963.1	733482	734369	+	888
OJ970_03655	97	96	107	11	8	10	2	1	0	13	14	16	12	15	36	37	35	4	2	0	0	0	0	0	0	0	0	2	0	0	2	0	0	CP109963.1	734448	734735	+	288
yghU	11023	12255	13725	259	409	205	118	108	67	355	461	407	736	430	1587	1067	2989	400	13	11	5	30	35	22	16	4	2	23	9	20	2	2	0	CP109963.1	734808	735674	-	867
OJ970_03665	9289	12867	10888	285	382	191	98	69	35	218	274	217	405	264	935	548	936	179	8	7	2	36	16	20	2	0	2	14	8	4	0	2	0	CP109963.1	735722	736282	-	561
OJ970_03670	286	345	292	27	24	23	2	12	4	24	7	7	5	12	19	5	13	11	0	0	0	0	4	0	0	2	0	1	0	2	0	0	0	CP109963.1	736303	736425	+	123
gss	35261	46899	41083	607	1030	621	241	364	156	963	1081	879	913	881	2403	932	2185	518	10	10	16	109	82	100	14	3	10	38	26	32	6	0	2	CP109963.1	736502	738367	+	1866
OJ970_03680	820	875	985	94	147	65	50	58	19	109	135	105	117	61	242	95	180	84	2	4	2	7	15	12	0	2	0	8	4	8	4	0	0	CP109963.1	738513	739694	+	1182
OJ970_03685	41	75	30	6	11	6	6	6	0	9	13	12	6	8	32	23	40	11	0	0	0	0	1	2	0	0	0	0	2	0	0	2	0	CP109963.1	739871	740059	-	189
OJ970_03690	30	44	14	4	12	4	8	0	0	8	17	10	4	4	17	2	8	0	0	0	0	2	0	0	2	0	0	0	0	0	0	0	0	CP109963.1	740259	740603	-	345
OJ970_03695	88	85	61	0	4	2	0	2	6	5	7	4	6	0	10	0	16	0	0	0	0	0	2	0	0	0	0	0	0	0	2	0	0	CP109963.1	740690	741292	-	603
OJ970_03700	183	237	210	4	22	8	7	9	0	11	19	5	12	6	18	10	6	12	0	2	0	0	0	0	0	0	0	0	0	2	0	0	0	CP109963.1	741390	742301	+	912
OJ970_03705	157	254	200	2	7	6	6	8	1	18	29	20	4	15	34	10	14	7	0	0	0	0	0	2	0	0	2	2	8	2	4	0	0	CP109963.1	742302	743450	-	1149
OJ970_03710	93	138	114	2	0	0	0	4	2	8	16	10	6	14	10	6	4	2	0	0	0	0	2	0	0	4	0	4	5	0	2	0	0	CP109963.1	743461	744837	-	1377
OJ970_03715	249	222	236	43	46	18	3	7	12	22	30	9	25	18	53	39	71	12	0	0	2	0	2	6	2	1	0	0	0	0	0	0	0	CP109963.1	745482	745775	+	294
OJ970_03720	683	791	659	123	171	86	46	54	17	93	88	67	64	63	191	100	205	34	2	1	2	0	0	9	0	2	0	8	3	2	0	0	0	CP109963.1	745772	746257	+	486
OJ970_03725	21	14	30	0	1	3	0	0	0	2	0	1	3	0	7	1	3	1	0	0	0	0	0	0	0	0	0	1	0	2	0	0	0	CP109963.1	746776	747756	+	981
OJ970_03730	230	212	236	4	34	9	4	15	0	19	20	31	28	23	41	5	18	2	0	0	0	4	1	0	0	0	0	2	2	0	0	0	0	CP109963.1	748161	748754	+	594
OJ970_03735	333	355	333	13	22	16	4	13	4	29	23	21	47	8	42	22	31	7	0	0	0	2	4	6	0	2	0	4	4	0	0	2	0	CP109963.1	748851	749067	+	217
OJ970_03740	30	24	14	1	4	1	0	0	2	0	6	2	2	2	8	2	2	1	0	0	0	0	0	0	0	0	0	0	0	2	0	0	0	CP109963.1	749221	750413	-	1193
OJ970_03745	66	83	101	3	14	3	7	11	0	13	17	29	26	12	54	33	44	21	0	0	2	0	2	0	2	0	0	0	0	0	0	2	2	CP109963.1	750979	751851	+	873
OJ970_03750	30	38	43	4	0	2	1	4	4	2	12	16	17	12	35	25	27	9	0	0	0	0	0	0	0	0	0	0	0	0	0	0	0	CP109963.1	751851	752234	+	384
dnaB-PI	53	52	74	10	19	20	7	5	4	32	30	49	54	34	57	39	41	15	6	4	6	6	2	3	4	4	2	10	20	18	10	10	10	CP109963.1	752227	753594	+	1368
OJ970_03760	78	74	131	20	17	6	12	4	4	18	30	34	49	36	73	56	42	15	2	0	6	2	0	1	0	2	0	10	7	16	4	2	0	CP109963.1	753591	755213	+	1623
OJ970_03765	451	691	598	6	20	2	2	15	6	21	28	37	85	38	110	101	106	30	0	0	2	6	2	0	2	0	0	0	0	0	0	0	0	CP109963.1	755213	755797	+	585
OJ970_03770	38	45	66	3	4	0	0	6	7	12	12	17	31	7	51	35	52	14	0	0	0	0	0	0	2	2	0	2	0	0	0	3	0	CP109963.1	755797	757014	+	1218
OJ970_03775	28	25	21	2	4	8	0	2	0	6	4	4	2	4	6	6	6	3	0	0	0	0	0	2	0	0	0	0	0	0	2	0	0	CP109963.1	757099	757974	-	876
OJ970_03780	21	30	20	6	10	6	5	0	2	0	4	10	8	6	22	0	18	2	0	0	0	0	2	0	0	0	2	0	0	0	0	0	0	CP109963.1	758156	759484	+	1329
OJ970_03785	78	58	84	12	10	0	0	0	2	2	5	12	3	4	9	8	4	1	0	0	0	0	0	0	0	0	0	2	0	0	0	0	0	CP109963.1	759875	760114	+	240
OJ970_03790	181	223	274	20	16	14	4	2	4	18	16	12	11	12	32	18	14	14	0	1	1	0	2	2	0	0	0	0	0	0	0	1	0	CP109963.1	760145	760630	+	486
OJ970_03795	2865	2941	3143	245	431	232	68	60	37	170	220	162	185	150	565	182	305	184	2	10	9	6	6	8	0	4	2	16	6	10	2	1	0	CP109963.1	760706	761407	-	702
OJ970_03800	5271	5443	5899	398	599	353	104	102	26	297	365	263	378	328	1083	475	896	254	12	10	14	14	12	18	2	8	4	14	6	12	0	0	0	CP109963.1	761572	762657	-	1086
OJ970_03805	28	21	34	0	3	1	2	2	0	2	7	10	34	20	28	12	37	14	0	0	0	0	0	0	0	0	0	0	2	2	2	0	0	CP109963.1	763051	763773	+	723
OJ970_03810	2	4	3	0	0	0	2	0	0	6	5	4	11	2	3	4	11	3	0	0	0	0	0	0	0	0	0	0	0	0	0	0	0	CP109963.1	763766	763903	+	138
OJ970_03815	89	84	67	4	4	0	8	0	0	13	6	20	27	13	29	21	29	10	0	0	0	2	0	0	0	0	0	0	0	2	0	0	2	CP109963.1	764490	764942	+	453
OJ970_03820	42	40	62	0	0	0	2	0	0	2	6	1	8	5	4	16	3	7	0	2	0	0	0	0	0	0	0	0	0	0	0	0	0	CP109963.1	765066	765635	+	570
OJ970_03825	21	18	24	6	6	0	2	2	4	8	8	18	22	8	38	24	27	10	0	0	0	0	2	0	0	0	0	0	2	0	0	0	2	CP109963.1	765635	766375	+	741
OJ970_03830	2	3	3	0	4	0	0	0	2	0	4	8	6	0	10	2	2	0	0	0	0	0	0	2	0	0	0	0	2	0	0	0	0	CP109963.1	766489	767106	+	618
OJ970_03835	8	8	4	0	0	2	0	0	0	2	0	4	4	10	2	4	12	0	0	0	0	0	0	2	0	0	0	0	0	0	0	0	0	CP109963.1	767085	767654	+	570
OJ970_03840	4	4	2	0	0	2	0	0	0	2	0	1	3	0	1	2	5	0	0	0	0	0	0	0	0	0	0	0	0	0	2	0	0	CP109963.1	767651	768163	+	513
traD	261	204	243	12	43	14	30	10	12	71	84	57	98	69	164	70	62	38	4	0	0	0	2	4	2	0	0	6	0	2	0	2	0	CP109963.1;CP109964.1	768201;157402	770300;159714	+;+	4413
OJ970_03850	22	24	18	2	0	2	6	0	0	2	2	0	6	3	6	4	2	10	2	0	0	0	0	0	0	0	0	0	0	2	2	2	0	CP109963.1	770297	770560	+	264
OJ970_03855	54	56	49	6	6	0	4	2	0	10	0	3	0	2	10	10	7	4	0	0	0	1	2	0	0	0	0	0	0	0	0	0	0	CP109963.1	770560	771318	+	759
OJ970_03860	814	917	774	43	64	34	24	14	14	72	61	42	73	48	114	74	147	49	1	6	0	3	5	4	2	1	0	0	2	1	0	1	0	CP109963.1	771420	771896	+	477
OJ970_03865	201	252	182	36	60	20	23	10	4	25	35	12	8	10	50	29	29	8	4	0	0	3	1	2	0	0	0	2	2	0	0	2	0	CP109963.1	772156	772830	-	675
OJ970_03870	13	11	7	0	2	0	2	3	1	15	10	26	13	6	24	15	25	13	0	0	0	0	0	0	0	0	0	0	0	0	0	0	0	CP109963.1	773279	773596	+	318
OJ970_03875	78	49	64	0	2	4	5	4	4	28	18	28	36	19	48	20	37	19	0	0	0	0	0	0	0	0	0	0	0	0	0	0	0	CP109963.1	773593	773829	+	237
OJ970_03880	1	2	6	0	0	0	2	1	2	0	11	4	17	8	16	8	10	4	0	0	0	0	0	0	2	0	0	0	0	0	0	0	0	CP109963.1	773844	774197	+	354
OJ970_03885	0	0	4	0	0	0	0	0	2	0	0	1	16	0	0	0	3	0	0	0	0	0	0	0	0	0	0	0	0	0	0	0	0	CP109963.1	774207	774578	+	372
OJ970_03890	10	8	4	0	0	0	0	0	1	6	1	8	12	2	12	7	7	0	0	0	0	1	0	0	0	0	0	0	0	0	0	0	0	CP109963.1	774575	775228	+	654
OJ970_03895	12	14	4	0	0	0	0	4	2	15	12	27	22	9	20	16	20	4	2	0	0	2	0	2	0	0	0	2	0	0	0	0	0	CP109963.1	775228	776073	+	846
OJ970_03900	165	151	124	6	6	2	6	4	0	34	32	16	56	32	25	37	62	27	4	0	0	0	6	0	0	0	2	2	2	2	2	2	0	CP109963.1	776070	777554	+	1485
OJ970_03905	53	58	50	4	0	6	0	0	0	7	16	13	18	6	18	7	12	4	0	0	0	0	0	0	0	0	0	1	2	0	0	0	0	CP109963.1	777568	777966	+	399
OJ970_03910	324	248	334	18	14	8	10	12	0	44	52	50	81	59	157	78	96	52	0	0	2	2	0	0	0	0	0	2	2	6	4	4	0	CP109963.1	777963	780740	+	2778
OJ970_03915	161	133	145	14	18	10	19	18	4	28	18	14	9	22	38	9	23	21	0	2	1	0	0	0	0	0	0	0	0	2	0	0	0	CP109963.1	781242	781946	-	705
OJ970_03920	207	161	224	2	18	6	7	6	4	28	14	6	24	8	28	8	16	2	0	0	2	0	2	2	2	0	0	0	2	2	0	0	0	CP109963.1	782186	783553	-	1368
OJ970_03925	13	5	20	0	4	1	3	2	0	7	1	0	3	1	14	0	1	2	0	0	0	0	2	0	0	0	0	0	0	0	0	0	0	CP109963.1	783606	783851	-	246
OJ970_03930	42	10	32	14	28	13	22	8	10	36	19	30	14	17	70	20	51	10	0	2	2	0	0	0	0	0	0	0	1	0	0	0	0	CP109963.1	784040	784777	-	738
OJ970_03935	635	1039	880	22	40	18	10	2	0	10	10	20	16	7	20	13	13	8	0	2	0	0	4	2	0	0	0	4	0	2	0	0	0	CP109963.1	784992	785603	+	612
OJ970_03940	11795	8707	12533	327	628	434	422	150	127	611	527	579	1308	781	1826	945	1853	738	8	2	10	36	32	26	2	4	10	52	20	46	2	0	4	CP109963.1	785809	786819	+	1011
OJ970_03945	72	54	102	9	45	17	47	24	15	61	67	48	78	75	162	75	112	38	0	0	0	6	6	0	0	2	0	2	0	4	0	0	0	CP109963.1	787023	788621	+	1599
OJ970_03950	5	2	2	0	2	0	2	0	2	0	0	2	2	0	2	0	0	0	0	0	0	0	0	0	0	0	0	0	0	0	0	0	0	CP109963.1	788739	789134	+	396
OJ970_03955	8	6	4	0	0	0	2	0	0	6	2	5	16	13	35	30	8	8	0	0	0	0	0	2	0	2	0	0	0	2	0	0	0	CP109963.1	789131	790072	+	942
OJ970_03960	98	61	90	20	18	18	26	18	18	24	12	28	45	19	45	40	54	22	28	12	22	18	11	4	12	16	8	26	18	30	44	12	30	CP109963.1	790088	791509	+	1422
OJ970_03965	9	11	3	2	0	2	0	0	0	0	2	0	2	4	4	2	2	1	0	0	0	0	2	0	0	0	0	0	0	0	0	0	0	CP109963.1	791506	791847	+	342
OJ970_03970	619	719	705	15	23	15	13	7	8	30	43	23	53	46	66	40	72	23	0	0	0	2	2	4	2	0	0	2	4	4	2	0	0	CP109963.1	791850	793379	+	1530
OJ970_03975	172	131	173	26	23	12	8	11	2	20	19	9	10	6	36	5	12	0	0	0	0	0	2	2	0	0	2	0	0	2	2	0	0	CP109963.1	793423	793722	-	300
OJ970_03980	68	44	97	14	11	4	0	2	0	3	2	0	4	0	2	1	0	0	0	0	2	0	0	0	0	0	0	0	1	0	0	0	0	CP109963.1	793947	794198	-	252
OJ970_03985	88	48	54	108	219	113	7	0	14	7	1	6	2	0	11	0	0	1	0	2	4	2	4	2	0	0	1	4	3	6	0	0	0	CP109963.1	794302	794547	+	246
OJ970_03990	83	65	77	28	35	18	6	2	2	11	9	9	6	8	39	4	22	7	0	0	0	0	0	4	0	0	4	0	4	2	0	0	0	CP109963.1	794626	795081	-	456
OJ970_03995	67	42	80	12	12	9	0	2	0	0	0	0	2	3	0	0	2	0	2	0	0	0	0	2	0	0	2	0	0	0	0	0	0	CP109963.1	795222	795482	-	261
OJ970_04000	78	54	85	20	20	9	4	4	4	23	13	8	13	18	7	8	8	1	0	0	0	2	0	0	0	0	0	2	4	2	0	0	0	CP109963.1	795585	795845	+	261
OJ970_04005	575	600	677	5	20	17	57	32	23	64	80	57	83	63	122	55	102	67	0	0	0	3	2	0	0	0	0	1	2	6	0	0	0	CP109963.1	795896	796273	-	378
OJ970_04010	167	280	182	6	14	7	12	6	16	38	29	38	21	29	60	20	29	12	0	0	0	0	0	0	0	0	0	2	0	2	0	0	0	CP109963.1	796452	796832	+	381
OJ970_04015	79	83	64	5	6	3	2	0	1	12	3	12	6	4	16	6	3	0	0	0	0	0	0	0	0	0	0	0	0	0	0	0	0	CP109963.1	796836	796976	+	141
OJ970_04020	7	14	10	0	2	0	3	0	0	1	6	4	0	6	22	4	13	2	0	0	0	0	0	0	2	0	0	0	0	2	0	0	0	CP109963.1	797990	798883	+	894
OJ970_04025	1241	923	1304	102	89	90	124	78	38	128	202	152	214	148	424	146	293	102	0	4	0	8	4	4	0	0	0	10	2	0	0	2	0	CP109963.1	798888	799841	-	954
OJ970_04030	10	12	12	2	4	4	0	6	0	20	71	70	248	96	297	412	435	124	2	0	0	0	2	0	2	2	0	2	4	2	0	0	0	CP109963.1	800186	800464	+	279
OJ970_04035	12	21	4	2	0	1	1	2	0	16	31	36	130	43	151	181	221	58	0	0	0	0	2	0	1	0	0	1	2	2	0	0	0	CP109963.1	800547	800945	+	399
OJ970_04040	8	6	11	4	0	2	1	6	0	8	10	28	87	34	67	59	87	28	0	0	1	2	0	0	0	0	0	0	0	2	0	0	0	CP109963.1	801043	801390	+	348
OJ970_04045	26	19	16	4	2	4	2	0	0	6	13	10	35	14	31	40	27	14	0	0	1	0	0	0	0	0	0	0	0	0	0	0	0	CP109963.1	801493	802098	+	606
OJ970_04050	92	111	94	8	18	8	2	4	2	22	25	54	180	63	151	248	190	138	0	0	0	2	0	0	0	0	0	2	0	4	2	0	0	CP109963.1	802182	803162	+	981
OJ970_04055	307	283	332	43	29	23	20	15	16	36	40	19	53	42	100	47	49	32	8	2	10	4	7	8	2	4	2	14	0	6	12	12	16	CP109963.1	803297	804586	+	1290
OJ970_04060	585	660	657	31	65	46	20	21	4	58	37	43	45	45	90	24	81	21	6	4	2	0	9	5	0	0	0	0	1	0	4	0	2	CP109963.1	804750	805550	+	801
OJ970_04070	77	139	68	16	20	19	10	6	10	34	33	26	14	19	40	8	32	3	2	2	0	2	4	0	0	2	2	4	4	4	0	0	0	CP109963.1	805949	806662	-	714
OJ970_04075	288	336	283	41	51	20	52	61	28	166	155	160	167	157	230	127	270	98	2	0	6	4	10	10	4	2	2	0	16	10	0	4	4	CP109963.1	807082	809220	+	2139
OJ970_04080	4501	5763	4587	132	94	68	16	2	0	21	26	10	42	50	116	18	48	22	0	0	0	8	4	12	0	0	0	4	4	0	2	0	0	CP109963.1	809264	810517	-	1254
mltC	518	614	541	28	36	30	58	66	30	134	167	94	87	82	239	101	287	73	0	2	0	4	14	6	2	2	0	4	4	2	0	0	0	CP109963.1	810709	811791	-	1083
OJ970_04090	3298	4515	4034	110	105	74	94	76	43	225	301	250	218	156	484	203	585	74	2	2	2	19	17	15	2	0	2	14	10	12	0	2	0	CP109963.1	811841	812116	-	276
mutY	1368	1789	1593	46	66	44	45	70	33	124	111	94	76	80	222	69	177	60	2	0	0	7	14	9	2	4	8	7	3	7	2	0	0	CP109963.1	812145	813203	-	1059
trmB	3782	2847	3617	191	196	121	77	69	64	211	230	193	255	204	582	240	811	145	7	7	7	15	19	16	3	3	4	15	9	13	2	0	0	CP109963.1	813340	814059	+	720
OJ970_04105	14232	12478	13852	1159	1182	755	535	539	300	1105	1032	1142	1367	931	2676	691	1936	846	50	23	35	51	109	120	14	32	22	97	60	78	16	4	0	CP109963.1	814059	814385	+	327
OJ970_04110	898	1190	1082	47	60	51	102	131	52	217	268	217	146	130	439	153	340	87	0	3	2	5	21	15	0	0	2	11	8	8	1	0	0	CP109963.1	814436	815155	+	720
hemW	153	169	157	14	33	12	23	35	14	118	78	36	47	41	143	53	73	44	0	0	0	6	7	1	0	0	0	15	2	5	0	0	0	CP109963.1	815196	816332	-	1137
OJ970_04120	75	68	57	8	26	11	18	19	5	91	41	40	29	32	53	15	31	10	2	0	0	2	6	4	0	0	0	2	0	4	4	0	0	CP109963.1	816325	816918	-	594
yggU	82	63	64	5	41	28	11	12	6	73	76	53	36	53	135	35	79	48	4	0	0	0	8	6	1	0	0	0	0	2	0	0	0	CP109963.1	816931	817221	-	291
OJ970_04130	81	97	78	8	18	13	10	17	3	32	44	24	29	32	79	39	70	25	1	0	0	1	1	3	1	0	2	4	4	0	0	0	0	CP109963.1	817218	817784	-	567
OJ970_04135	1112	1341	1187	90	126	100	81	86	28	237	217	195	148	166	553	201	412	123	2	0	2	4	8	18	4	10	6	8	0	14	2	0	0	CP109963.1	817805	818506	-	702
OJ970_04140	54	67	58	0	1	5	2	2	0	9	7	6	12	2	16	2	20	4	0	0	0	0	2	1	0	1	0	0	0	0	0	4	2	CP109963.1	818523	819503	+	981
OJ970_04145	76	93	95	18	20	7	39	27	14	83	65	42	42	33	108	26	22	33	2	0	0	0	4	2	0	0	0	1	2	2	0	0	0	CP109963.1	819852	820505	+	654
ruvX	92	117	87	5	28	13	14	16	5	30	45	11	25	27	81	17	51	20	0	2	0	0	0	0	0	2	0	2	4	2	0	0	0	CP109963.1	820558	820974	-	417
OJ970_04155	230	243	216	41	62	51	19	57	10	56	94	40	57	42	149	42	111	37	2	2	4	0	10	2	0	0	0	4	4	0	0	0	0	CP109963.1	820974	821537	-	564
gshB	6663	8525	8088	250	212	169	82	100	33	279	404	366	436	290	926	512	1259	213	2	0	2	17	35	34	4	2	3	16	5	25	9	3	2	CP109963.1	821712	822662	-	951
rsmE	5647	6930	6425	186	161	103	71	79	30	219	270	276	205	179	645	275	774	146	2	2	7	9	17	24	0	6	4	10	4	14	2	1	0	CP109963.1	822683	823414	-	732
endA	215	248	190	6	28	4	12	24	2	37	32	42	26	30	44	13	32	14	0	0	0	0	0	8	0	0	2	4	2	2	0	0	0	CP109963.1	823506	824213	-	708
OJ970_04175	140	255	199	1	10	8	4	2	4	28	38	16	8	13	27	8	16	16	0	4	0	2	0	0	0	0	0	2	0	0	2	0	0	CP109963.1	824308	824808	-	501
OJ970_04180	2221	2778	2367	74	76	62	32	14	4	62	52	50	58	58	109	72	96	43	0	4	4	12	14	10	2	2	0	6	6	2	2	8	4	CP109963.1	824886	826280	-	1395
metK	409	337	304	190	353	65	332	253	145	805	940	775	1039	676	1432	878	1386	498	19	5	9	23	51	40	11	6	9	32	37	34	2	4	2	CP109963.1	826666	827820	-	1155
yqgB	35	64	40	10	30	7	9	12	5	18	9	7	7	7	10	3	2	2	0	2	0	2	0	2	0	0	0	0	0	0	0	0	0	CP109963.1	828522	828653	+	132
speA	1709	1846	1802	188	273	117	83	55	33	167	225	178	185	169	330	245	443	100	8	6	6	4	18	10	2	0	2	14	4	8	2	2	0	CP109963.1	828662	830638	+	1977
speB	317	375	310	15	17	16	38	27	26	106	89	69	60	66	159	100	98	63	4	0	2	4	3	2	0	2	4	5	0	2	0	0	0	CP109963.1	830872	831792	+	921
OJ970_04205	23	21	27	15	15	8	20	9	10	27	20	25	14	25	52	8	26	16	12	12	6	9	19	8	12	4	4	11	14	4	10	22	12	CP109963.1	831920	833140	-	1221
OJ970_04210	2346	1937	2452	90	32	46	10	12	2	16	30	53	78	25	134	37	158	41	0	0	0	0	12	7	0	0	0	3	2	2	0	0	0	CP109963.1	833568	833891	+	324
OJ970_04215	1026	1127	1035	68	30	35	2	4	4	14	25	19	28	21	64	14	145	32	0	0	0	0	7	2	0	0	0	2	6	0	2	0	2	CP109963.1	833888	834196	+	309
OJ970_04220	1760	2028	2012	166	83	100	24	13	10	42	40	52	97	43	180	70	260	38	0	0	0	9	3	3	0	0	0	5	0	2	2	0	0	CP109963.1	834207	835229	+	1023
OJ970_04225	551	623	657	40	30	43	10	2	7	14	23	20	65	29	127	51	155	33	0	0	0	2	3	2	2	0	0	4	0	3	0	2	0	CP109963.1	835229	835978	+	750
OJ970_04230	177	189	206	20	14	11	6	1	1	6	6	7	16	6	42	15	50	5	0	0	0	2	0	2	0	0	0	0	0	0	0	0	0	CP109963.1	835992	836780	+	789
OJ970_04235	181	214	213	10	13	22	6	2	0	8	11	14	25	6	34	6	51	10	0	0	0	0	2	0	2	0	0	0	0	0	0	2	0	CP109963.1	836869	837795	+	927
OJ970_04240	69	83	81	10	15	21	2	2	4	11	8	4	29	12	32	23	65	4	0	0	4	0	0	2	0	0	0	2	0	2	0	0	2	CP109963.1	837792	838988	+	1197
OJ970_04245	44	37	47	6	17	4	0	0	2	1	11	16	34	19	36	11	37	15	0	0	0	0	2	2	0	0	0	0	2	0	0	0	0	CP109963.1	839015	840271	+	1257
OJ970_04250	34	24	45	3	11	0	3	0	2	10	8	14	37	15	41	17	59	12	0	0	0	0	0	0	0	0	0	0	0	0	0	0	0	CP109963.1	840282	840812	+	531
OJ970_04255	26	26	21	0	10	4	6	0	1	10	2	6	19	10	16	6	48	4	0	2	2	0	0	0	2	0	0	0	4	0	0	0	2	CP109963.1	840822	841592	+	771
OJ970_04260	66	76	55	2	27	6	8	4	4	19	12	19	58	23	46	38	136	34	0	0	0	2	2	2	0	0	0	0	0	2	2	0	0	CP109963.1	841576	842370	+	795
OJ970_04265	37	58	96	2	13	6	3	0	0	3	8	5	7	4	23	4	28	0	0	0	2	3	0	0	0	0	0	2	2	0	0	0	0	CP109963.1	842380	843144	+	765
OJ970_04270	58	39	45	6	18	10	2	4	4	10	8	10	22	6	23	18	63	10	0	0	0	0	2	2	0	2	0	2	0	2	2	0	2	CP109963.1	843160	844629	+	1470
OJ970_04275	66	54	78	3	2	9	10	0	0	8	8	12	24	16	27	6	51	8	0	0	0	2	0	4	0	2	2	0	0	0	0	0	0	CP109963.1	844643	846283	+	1641
OJ970_04280	72	92	86	4	20	4	8	12	12	16	9	7	8	6	20	4	14	6	0	0	2	4	4	6	0	2	0	0	6	0	6	4	4	CP109963.1	846420	847688	-	1269
OJ970_04285	4709	6731	5534	62	70	58	54	49	31	175	172	135	150	153	442	208	600	88	0	0	2	10	6	12	0	0	6	8	2	6	0	2	0	CP109963.1	847851	848831	-	981
OJ970_04290	1436	1434	1519	59	121	40	68	74	38	213	163	180	246	174	472	337	742	156	0	2	2	10	16	12	0	6	8	18	20	28	2	0	2	CP109963.1	848993	849751	-	759
tkt	4168	4674	4617	376	532	301	605	549	247	1323	1530	1217	1716	1117	3594	2216	4438	962	13	12	12	50	90	62	26	20	18	88	49	68	10	6	2	CP109963.1;CP109963.1	850030;1458517	852021;1460511	+;-	3987
epd	2142	2389	2136	126	153	122	94	77	33	197	211	176	146	164	306	88	271	85	3	5	4	16	21	12	0	2	2	18	9	17	2	0	2	CP109963.1	852407	853435	+	1029
pgk	6820	7210	6685	529	711	464	314	320	155	908	979	907	1014	821	1838	879	1972	673	6	5	8	31	75	32	7	8	14	46	31	52	4	4	8	CP109963.1	853475	854638	+	1164
fbaA	10604	15103	12489	355	699	514	630	475	236	2085	2477	1718	2308	1757	5891	2782	5024	1597	12	4	12	34	74	60	5	10	8	82	37	54	6	0	2	CP109963.1	854736	855815	+	1080
OJ970_04315	238	303	242	52	125	28	56	54	32	144	230	171	300	157	568	372	806	220	6	6	4	0	10	6	0	2	0	10	6	4	0	4	0	CP109963.1	856006	856863	+	858
argO	85	41	39	4	4	2	22	8	10	29	18	13	9	10	56	1	31	7	0	0	0	0	4	4	2	2	0	4	0	0	0	0	0	CP109963.1	857015	857650	+	636
OJ970_04325	1686	1785	1664	44	118	44	56	96	38	221	241	205	174	131	344	121	248	111	4	2	0	12	6	8	2	2	2	14	8	14	2	2	0	CP109963.1	857740	858507	+	768
argP	4292	5203	4811	156	281	174	65	77	48	164	214	89	85	65	281	72	155	55	6	20	6	4	14	2	2	5	0	13	4	16	2	0	2	CP109963.1	858561	859454	-	894
rpiA	2192	2488	2570	64	52	48	66	38	20	114	94	102	100	90	206	60	166	54	2	6	0	8	8	8	0	0	0	13	2	8	0	0	2	CP109963.1	859622	860281	+	660
serA	803	760	780	171	405	170	296	642	170	910	1003	543	434	433	1093	412	532	256	14	8	12	31	63	55	14	8	2	36	30	26	4	0	10	CP109963.1	860551	861783	+	1233
OJ970_04345	562	783	643	17	91	29	28	107	28	239	180	87	82	114	294	74	150	73	1	0	4	4	20	12	0	0	0	2	0	2	0	0	0	CP109963.1	861867	862463	-	597
zapA	91307	63539	72708	1530	1186	1040	513	456	365	934	946	853	1254	958	1923	649	1396	504	24	15	26	262	204	224	18	16	34	121	88	108	20	8	2	CP109963.1	862787	863116	-	330
OJ970_04360	24608	30305	27882	643	1118	523	300	348	170	999	1062	811	890	994	2995	784	1658	755	18	34	24	81	74	88	8	14	10	33	25	38	12	4	8	CP109963.1	863283	863861	+	579
pepP	7633	8980	7984	245	405	211	117	149	28	352	310	272	292	250	701	341	658	214	6	0	7	19	26	26	2	0	4	13	1	4	3	0	2	CP109963.1	863885	865201	+	1317
ubiH	678	909	663	39	79	35	26	28	10	97	78	60	65	58	185	60	112	34	2	2	1	4	8	6	0	3	0	0	0	6	0	0	0	CP109963.1	865198	866376	+	1179
ubiI	778	893	800	58	130	69	54	36	16	118	112	99	105	82	371	136	230	65	2	3	1	8	10	3	2	4	0	6	2	2	0	0	0	CP109963.1	866387	867589	+	1203
gcvT	454	527	467	71	156	78	438	296	188	1519	1592	1537	1273	1502	1964	1254	2812	546	0	0	14	8	96	42	4	10	6	40	34	34	6	0	2	CP109963.1	868012	869106	+	1095
gcvH	732	709	607	84	127	49	250	261	154	1046	951	874	757	715	1121	587	1434	313	0	4	4	5	58	49	8	7	7	42	33	32	4	2	1	CP109963.1	869131	869520	+	390
gcvP	246	328	272	69	114	50	274	217	168	947	730	648	626	573	942	467	981	320	4	2	8	6	52	30	2	6	10	37	21	23	4	8	2	CP109963.1	869727	872600	+	2874
OJ970_04395	150	161	160	14	30	16	10	18	16	50	45	22	34	43	46	32	49	16	0	0	0	4	6	4	2	4	0	0	0	2	2	0	0	CP109963.1	872663	873406	+	744
OJ970_04400	31	13	16	0	2	0	1	6	0	11	6	8	2	2	10	5	2	0	0	0	0	0	2	0	0	0	0	0	0	2	0	0	0	CP109963.1	873527	874030	-	504
OJ970_04405	57	60	49	2	4	2	4	4	4	8	16	12	10	10	25	9	27	4	0	0	0	0	0	0	0	0	0	0	0	0	0	0	0	CP109963.1	874020	874631	-	612
OJ970_04410	39	56	68	4	8	0	4	6	6	17	26	14	2	8	23	15	12	2	0	0	2	2	2	4	2	0	0	0	2	2	2	0	0	CP109963.1	874633	876642	-	2010
OJ970_04415	27	17	26	5	4	4	10	8	4	10	4	4	8	6	21	4	2	8	0	0	0	2	0	2	0	0	0	2	4	2	0	0	2	CP109963.1	876692	877051	-	360
bglA	1202	1248	1286	251	348	110	54	30	8	94	84	56	76	84	153	70	160	62	2	4	2	4	10	0	6	0	2	10	12	6	2	2	0	CP109963.1	877176	878609	-	1434
OJ970_04425	458	357	425	16	26	18	10	9	0	25	11	20	10	4	32	6	20	10	0	2	0	2	4	2	0	0	0	0	0	0	0	0	0	CP109963.1	878728	879456	-	729
yqfB	221	196	170	12	8	1	7	4	2	21	13	5	9	8	25	4	17	4	0	0	2	0	0	0	2	0	0	4	0	0	0	2	0	CP109963.1	879506	879817	+	312
OJ970_04435	958	1022	899	31	37	34	14	32	12	41	53	36	32	33	97	24	68	23	0	0	4	1	4	9	0	2	0	8	4	0	0	0	0	CP109963.1	879981	880640	+	660
ygfZ	2666	3502	2834	105	94	47	52	52	18	147	137	128	162	130	303	152	365	89	2	0	4	9	12	9	6	6	2	8	4	12	2	2	2	CP109963.1	880791	881774	-	984
sdhE	865	1263	966	32	17	22	13	20	8	31	30	21	37	20	62	9	46	15	0	0	4	2	3	2	0	0	3	3	0	3	0	2	0	CP109963.1	882020	882286	+	267
OJ970_04450	462	636	556	15	24	23	15	22	5	49	42	44	38	10	113	28	60	35	0	2	2	2	4	1	0	0	2	4	0	2	0	3	0	CP109963.1	882267	882677	+	411
fldB	160	245	220	10	28	25	11	15	8	28	57	43	32	27	121	27	49	26	0	0	0	0	2	0	2	0	0	0	0	4	0	0	0	CP109963.1	882684	883205	-	522
xerD	2031	2739	2419	95	122	76	66	34	15	143	104	100	120	74	339	128	223	101	4	0	0	2	12	6	6	2	2	8	6	5	0	0	0	CP109963.1	883306	884202	+	897
dsbC	3751	4049	4031	217	268	184	88	110	63	328	359	261	278	186	744	306	519	137	2	2	12	18	31	30	4	2	4	14	6	12	0	0	0	CP109963.1	884225	884938	+	714
recJ	1532	1883	1763	118	265	103	90	64	55	275	231	161	140	141	503	201	320	111	1	6	9	6	20	24	3	2	2	4	8	5	0	0	0	CP109963.1	884944	886677	+	1734
prfB	2083	2581	2471	302	1247	447	627	691	336	1984	1849	1601	1098	1370	3704	1065	2437	759	11	20	31	42	122	114	31	20	16	53	50	55	8	2	5	CP109963.1;CP109963.1	886763;886839	886837;887861	+;+	1098
lysS	6404	7519	7124	180	906	324	599	624	288	1715	1401	1405	1054	1049	2838	1053	2292	675	4	13	20	60	148	140	39	32	10	70	66	60	11	6	6	CP109963.1;CP109963.1	887871;3830865	889388;3832382	+;-	3036
idi	177	223	223	6	9	3	7	13	6	17	18	4	12	14	56	25	95	19	0	0	0	0	1	2	0	0	1	0	0	1	0	2	0	CP109963.1	889623	890177	-	555
actS	6056	5939	5976	75	118	60	30	38	12	73	62	52	81	67	94	28	44	12	2	8	2	18	8	21	0	0	2	8	6	2	0	0	0	CP109963.1	890494	891207	+	714
OJ970_04500	69	102	77	4	2	7	2	2	2	2	6	4	6	6	20	8	8	4	2	0	2	1	2	0	4	0	2	0	0	0	0	0	2	CP109963.1	891529	892917	-	1389
OJ970_04505	295	330	390	42	34	6	5	12	2	24	35	20	46	21	59	29	45	3	0	0	0	1	0	2	0	0	0	2	0	0	0	0	0	CP109963.1	893047	893976	+	930
OJ970_04510	91	141	134	2	0	4	4	4	0	16	14	2	22	10	36	10	20	10	0	0	0	0	0	0	0	0	0	2	0	0	0	0	1	CP109963.1	894340	895143	-	804
OJ970_04515	80	86	74	8	6	6	6	8	2	12	12	18	13	8	39	14	16	8	0	2	0	0	2	0	0	0	0	0	2	2	0	0	0	CP109963.1	895176	896195	-	1020
OJ970_04520	17	20	16	68	92	108	116	70	56	82	87	54	81	65	95	4	4	48	68	74	98	66	92	44	66	38	44	80	98	160	70	136	70	CP109963.1	896216	896773	-	558
OJ970_04525	89	173	122	16	12	4	2	6	2	6	0	15	1	8	12	8	7	0	2	0	0	0	0	0	0	0	0	0	0	0	0	0	0	CP109963.1	896782	897090	-	309
OJ970_04530	1113	1381	1124	112	173	78	28	19	5	68	83	42	47	55	237	71	104	32	2	8	2	2	2	6	4	0	0	6	2	0	0	0	2	CP109963.1	897229	898155	+	927
OJ970_04535	606	721	645	35	51	30	7	4	3	30	17	13	23	16	54	13	40	20	2	0	2	0	1	3	0	0	0	0	0	0	2	0	0	CP109963.1	898159	898731	-	573
OJ970_04540	1571	1867	1554	97	96	71	18	4	6	36	42	27	37	36	91	24	61	24	2	0	0	6	6	1	0	0	0	0	0	0	0	0	2	CP109963.1	898762	899055	-	294
OJ970_04545	20	32	24	4	13	5	0	0	0	8	4	5	1	3	10	1	6	2	0	0	0	0	0	0	0	0	0	2	0	0	0	0	2	CP109963.1	899274	899603	+	330
arsB	232	282	270	9	11	4	5	3	0	7	2	9	14	10	18	6	18	8	0	0	0	2	2	4	0	2	0	0	1	0	0	2	0	CP109963.1	899655	900947	+	1293
arsC	3492	4214	4089	55	68	56	67	87	24	276	366	290	743	345	1299	809	1887	325	2	4	2	10	20	10	4	2	0	14	8	8	2	2	2	CP109963.1;CP109963.1	900957;1437968	901379;1438327	+;-	783
OJ970_04560	2016	2378	2367	125	220	84	14	21	10	66	54	22	46	30	88	34	62	18	0	4	2	8	0	4	0	0	4	6	4	2	0	0	0	CP109963.1	901852	903405	+	1554
OJ970_04565	7597	8379	7810	75	51	42	12	1	6	12	30	7	62	30	53	14	34	10	0	0	0	14	10	14	2	0	0	2	4	6	0	0	0	CP109963.1	903590	903889	+	300
OJ970_04570	205	286	223	12	16	21	10	10	4	26	25	26	16	20	56	14	43	8	0	0	3	0	6	2	0	0	0	0	0	6	0	0	0	CP109963.1	903952	905400	-	1449
mdtO	181	190	204	13	24	14	3	8	4	19	30	11	22	14	63	11	40	6	0	0	4	0	4	0	0	2	0	0	2	4	2	2	4	CP109963.1	905397	907322	-	1926
mdtN	60	56	43	7	5	6	16	4	0	25	25	19	13	18	51	16	35	8	0	0	0	0	0	2	0	0	0	0	0	3	0	0	0	CP109963.1	907335	908360	-	1026
OJ970_04585	67	79	54	2	8	1	2	0	6	26	8	4	2	8	14	2	6	2	0	0	0	0	0	1	0	0	0	0	0	0	0	0	0	CP109963.1	908367	908639	-	273
OJ970_04590	47430	40915	51097	169	187	158	104	89	70	191	282	280	372	331	624	151	598	152	8	2	2	109	81	93	2	6	4	18	14	10	0	0	0	CP109963.1	908845	909075	+	231
OJ970_04595	9456	8454	10381	51	72	60	22	25	10	64	61	76	94	75	147	37	147	38	2	2	0	14	23	20	2	5	3	0	2	4	0	0	0	CP109963.1	909087	909359	+	273
OJ970_04600	229	262	240	0	18	9	17	16	10	46	39	15	33	22	77	48	114	18	0	2	0	0	4	0	0	0	0	0	0	4	0	0	4	CP109963.1	909492	910814	-	1323
OJ970_04605	137	143	163	12	12	2	8	7	12	12	26	16	27	20	53	18	60	30	2	0	0	0	2	4	0	0	0	0	0	0	0	2	0	CP109963.1	910811	911716	-	906
OJ970_04610	36	28	27	0	2	2	6	8	3	23	18	22	58	52	70	54	42	28	0	0	2	0	0	3	0	0	0	2	2	2	0	0	0	CP109963.1	911734	912219	-	486
OJ970_04615	2	4	2	2	4	0	0	2	1	4	2	5	9	10	9	8	10	0	0	0	0	0	2	0	2	0	0	0	2	2	0	2	0	CP109963.1	912247	912774	-	528
OJ970_04620	193	209	234	10	16	18	18	36	10	49	84	77	111	86	235	172	172	48	4	10	0	10	10	8	6	2	6	15	6	8	6	12	4	CP109963.1	912785	915397	-	2613
OJ970_04625	63	44	47	5	25	5	5	10	6	27	77	67	113	55	159	118	154	52	0	2	2	0	7	6	0	2	4	10	14	14	2	10	10	CP109963.1	915479	916204	-	726
OJ970_04630	90	132	117	4	10	5	6	10	2	46	75	64	98	66	155	145	226	26	0	2	0	0	2	2	0	0	2	0	0	2	0	0	0	CP109963.1	916233	916769	-	537
fimA	1773	2285	1800	20	40	17	39	54	8	259	271	395	655	351	755	892	740	162	0	0	6	9	14	17	0	4	3	9	14	12	0	3	0	CP109963.1	916840	917388	-	549
fimE	71	80	70	29	43	18	8	14	2	28	7	6	15	8	23	9	9	8	0	0	2	0	0	2	0	2	0	0	0	0	0	0	0	CP109963.1	917868	918476	-	609
fimB	72	105	72	9	14	4	4	3	4	18	10	10	9	8	29	2	12	4	0	0	0	0	2	0	0	0	0	2	0	0	0	0	0	CP109963.1	918942	919547	-	606
OJ970_04650	262	287	297	10	28	15	38	31	18	110	102	70	77	64	166	80	65	41	0	4	0	2	3	0	0	0	2	1	2	2	0	0	0	CP109963.1	920250	921218	-	969
OJ970_04655	160	167	156	4	14	7	8	10	0	10	24	5	15	16	47	13	23	17	2	2	2	0	4	3	0	0	0	2	6	4	0	6	0	CP109963.1	921831	922787	+	957
OJ970_04660	193	179	179	0	3	5	3	4	0	4	29	6	8	6	39	17	26	7	1	2	0	0	6	2	0	2	0	0	0	0	0	0	0	CP109963.1	922784	923290	-	507
OJ970_04665	23	23	21	0	0	0	0	2	2	2	0	3	0	2	5	2	0	0	0	2	0	0	0	0	0	0	0	0	0	0	0	0	0	CP109963.1	923372	924268	+	897
OJ970_04670	28	25	32	0	0	0	0	1	1	3	0	7	3	4	4	0	7	0	0	0	0	0	0	0	0	0	2	0	0	0	0	0	0	CP109963.1	924364	924573	-	210
mrkA	141	121	147	6	38	14	246	336	208	1420	1366	1544	1887	1000	2600	1733	1958	913	2	2	2	35	145	113	14	32	26	81	62	67	2	2	2	CP109963.1	925279	925887	+	609
mrkB	3	14	4	2	5	3	51	48	34	179	166	172	121	127	243	145	195	119	0	0	0	10	13	24	2	1	4	7	1	11	0	0	0	CP109963.1	925983	926684	+	702
mrkC	43	49	54	4	44	12	177	182	102	864	673	646	715	533	1222	759	1045	493	0	0	4	23	83	59	7	10	10	52	24	25	4	0	0	CP109963.1	926696	929182	+	2487
mrkD	45	43	52	2	12	6	32	64	26	162	221	144	204	95	328	219	273	112	0	0	0	18	8	18	6	2	2	7	4	10	0	0	6	CP109963.1	929173	930168	+	996
mrkF	41	47	38	0	4	0	24	31	28	96	124	54	114	84	208	88	148	74	0	0	0	9	16	6	0	0	0	6	10	8	0	0	0	CP109963.1	930182	930817	+	636
mkrJ	31	34	26	0	10	2	11	14	6	22	30	18	8	18	70	12	24	24	0	0	0	4	0	2	0	2	0	0	0	2	0	2	0	CP109963.1	930852	931568	-	717
mrkI	46	26	38	4	4	7	16	13	2	27	28	12	22	15	65	24	24	11	0	0	0	0	0	0	0	0	0	0	0	3	0	2	0	CP109963.1	931712	932284	-	573
mrkH	19	12	14	4	22	8	37	54	22	201	190	135	193	151	366	204	384	97	2	2	0	4	13	4	0	4	4	16	9	21	2	2	0	CP109963.1	932302	933006	-	705
OJ970_04715	113	103	94	10	14	16	6	10	14	14	26	24	20	28	32	30	72	26	0	0	4	10	6	4	2	2	3	2	6	6	2	8	8	CP109963.1	933389	934267	-	879
OJ970_04720	190	229	262	9	18	14	12	6	2	14	22	12	9	8	34	4	22	12	2	4	2	0	1	2	4	2	0	6	0	2	2	0	2	CP109963.1	934386	935615	-	1230
OJ970_04725	67	94	51	1	4	2	6	0	0	10	10	6	5	4	19	10	16	0	0	0	0	2	3	0	0	0	0	2	0	0	0	0	0	CP109963.1	935739	936200	-	462
OJ970_04730	466	584	427	12	39	24	0	2	1	12	14	11	22	12	50	18	31	3	0	4	0	2	4	0	0	0	0	2	0	0	0	0	0	CP109963.1	936303	937172	+	870
OJ970_04735	535	622	537	66	83	35	50	40	22	114	154	101	186	103	383	143	369	125	2	0	0	2	6	8	2	2	2	10	2	10	0	4	0	CP109963.1	937291	938469	+	1179
ompK26	53	73	59	8	10	6	4	10	0	18	9	12	2	8	15	2	20	4	0	0	0	0	0	0	0	0	0	0	2	0	0	0	0	CP109963.1	938718	939413	+	696
OJ970_04745	88	137	127	6	8	2	2	0	2	11	9	2	8	10	28	10	64	6	0	2	0	0	2	0	0	0	0	2	0	0	2	2	0	CP109963.1	939549	940724	-	1176
OJ970_04750	28	20	20	8	0	4	0	0	0	5	0	0	0	2	5	2	6	0	2	0	0	0	0	0	0	1	0	0	0	0	0	0	0	CP109963.1	940868	940999	-	132
kduD	219	212	220	13	23	9	9	4	6	21	30	18	38	20	65	38	103	25	0	2	0	2	7	2	2	0	1	0	0	0	0	0	0	CP109963.1;CP109963.1	941210;3007072	941971;3007833	+;+	1524
OJ970_04760	103	111	113	17	21	13	6	8	2	20	23	10	12	10	42	10	16	12	0	0	2	0	2	0	0	2	0	2	0	2	4	2	0	CP109963.1	942267	943688	+	1422
OJ970_04765	325	408	436	30	36	24	8	6	0	18	27	20	14	14	32	17	16	14	0	0	0	2	0	2	2	0	2	2	0	0	0	0	0	CP109963.1	943685	944680	-	996
OJ970_04770	16	7	4	0	0	0	0	0	0	0	0	0	0	0	0	2	0	0	0	0	0	0	0	0	0	0	0	0	0	0	0	0	0	CP109963.1	944775	944909	+	135
OJ970_04775	153	87	130	6	2	4	0	0	2	0	2	0	6	2	12	1	2	2	0	0	0	0	0	0	2	0	0	0	2	1	2	0	0	CP109963.1	944922	946163	+	1242
OJ970_04780	244	227	232	16	12	10	8	0	4	12	18	12	20	22	37	14	24	4	0	0	0	0	4	0	0	2	0	0	0	0	2	0	0	CP109963.1	946183	947616	+	1434
OJ970_04785	38	18	19	2	6	0	0	2	2	8	2	10	8	6	3	6	16	4	0	0	2	0	4	0	0	0	2	0	4	2	2	2	2	CP109963.1	947738	949081	+	1344
OJ970_04790	63	70	83	10	14	8	10	5	2	11	13	13	10	6	33	0	38	8	0	0	0	0	2	0	2	0	0	2	0	4	0	0	0	CP109963.1	949141	950427	-	1287
OJ970_04795	38	49	51	6	25	2	2	4	2	12	4	8	12	4	44	3	20	7	0	0	0	0	0	0	2	2	0	0	0	0	0	0	0	CP109963.1	950444	951571	-	1128
OJ970_04800	84	95	115	7	8	2	2	4	0	15	17	10	2	4	36	6	10	4	0	0	0	0	2	0	0	0	0	0	0	0	0	0	0	CP109963.1	951584	952486	-	903
OJ970_04805	55	58	75	10	6	2	8	6	8	8	3	10	2	6	13	0	4	5	2	2	6	0	8	6	2	0	0	2	2	4	2	0	6	CP109963.1	952479	953369	-	891
OJ970_04810	944	934	1056	16	8	23	12	2	0	11	12	23	37	8	35	28	34	12	0	0	0	0	6	8	0	0	0	0	2	5	0	0	0	CP109963.1	953822	954148	-	327
OJ970_04815	1142	1201	1205	38	30	24	10	20	14	46	43	24	39	26	75	40	85	13	0	0	0	5	4	4	0	0	0	1	8	3	1	0	2	CP109963.1	954288	955001	+	714
OJ970_04820	759	849	879	51	42	31	24	34	6	76	67	51	74	51	159	81	106	44	0	0	0	4	0	2	0	0	0	4	4	8	2	2	0	CP109963.1	954967	955893	-	927
lysA	488	535	419	26	165	25	36	31	22	58	64	73	124	98	339	87	198	83	10	8	4	6	2	8	0	0	2	18	2	8	6	4	2	CP109963.1	956031	957293	+	1263
OJ970_04830	4708	4696	4632	218	161	172	59	42	28	96	67	77	127	102	298	88	258	66	2	2	0	24	24	22	0	4	2	15	12	18	0	0	0	CP109963.1	957286	958287	-	1002
OJ970_04835	212	247	310	29	20	20	8	6	8	25	44	20	43	44	132	43	99	53	0	0	0	0	0	2	2	2	2	4	2	4	0	2	4	CP109963.1	958587	959924	+	1338
OJ970_04840	160	249	227	25	22	8	8	4	8	31	40	12	38	45	94	44	77	30	0	0	0	0	2	4	0	0	0	8	0	0	0	0	2	CP109963.1	959932	961359	+	1428
OJ970_04845	1458	1509	1649	25	26	23	7	8	15	31	28	35	42	31	51	18	50	10	0	2	0	6	9	6	0	0	0	4	2	2	0	0	2	CP109963.1	961427	962200	+	774
OJ970_04850	1165	1512	1197	27	18	12	8	5	6	36	13	30	32	23	75	47	88	20	0	0	1	6	1	2	0	0	0	2	2	0	0	0	0	CP109963.1	962197	962676	+	480
galR	5082	6542	5497	110	126	116	52	56	22	137	128	121	173	138	489	183	315	127	20	12	18	33	22	24	12	16	16	26	10	30	18	24	12	CP109963.1	962637	963653	-	1017
OJ970_04860	24	10	22	6	0	2	0	0	4	0	2	2	0	4	0	0	0	0	0	0	0	0	2	0	0	0	0	0	0	0	0	0	0	CP109963.1	963747	964011	+	265
aas	380	375	430	24	34	22	4	26	7	60	74	60	68	50	179	56	167	52	0	0	0	8	3	6	0	2	4	6	2	0	4	2	0	CP109963.1	964275	966434	+	2160
lplT	136	193	162	24	24	4	26	44	14	47	62	39	27	27	92	37	45	22	2	2	0	4	5	2	5	4	3	2	10	2	6	2	2	CP109963.1	966427	967620	+	1194
OJ970_04875	1480	1883	1833	206	198	111	61	65	25	160	200	162	183	121	386	222	451	92	1	4	4	16	8	10	3	8	2	12	5	2	0	2	0	CP109963.1	967723	968763	-	1041
OJ970_04880	2444	2339	2177	88	121	73	40	55	19	113	90	72	98	50	144	40	73	29	2	4	2	6	16	8	0	0	0	11	4	4	2	2	0	CP109963.1	968984	969202	-	219
OJ970_04885	59	73	71	4	15	12	10	8	2	16	14	18	13	8	29	10	29	8	0	0	2	0	2	0	0	2	0	0	0	2	0	0	0	CP109963.1	969326	970039	-	714
mutH	1681	2104	1992	52	56	38	10	4	8	40	34	38	30	24	98	38	90	42	0	2	4	6	2	8	0	0	0	6	2	0	0	2	0	CP109963.1	970103	970798	-	696
OJ970_04895	7	0	9	0	0	0	0	0	0	0	0	0	0	0	1	0	0	0	0	0	0	0	0	0	0	0	0	0	0	0	0	0	0	CP109963.1	970884	971027	-	144
rppH	18618	24360	22534	415	432	298	184	155	72	504	445	362	432	373	1173	457	867	272	8	14	8	28	43	38	6	10	8	29	25	22	0	2	0	CP109963.1	971481	972011	+	531
ptsP	8473	10887	10359	260	295	245	158	126	80	344	403	292	400	303	1170	471	1011	225	5	12	9	14	23	23	4	1	8	17	11	8	0	6	0	CP109963.1	972024	974270	+	2247
lgt	114	167	138	10	16	16	17	24	6	79	34	39	22	28	60	33	35	12	2	0	3	0	1	0	0	0	0	1	6	6	0	0	0	CP109963.1	974516	975391	+	876
thyA	209	251	228	19	46	22	30	48	13	115	91	81	56	96	191	90	163	74	2	0	4	2	12	8	0	6	0	2	8	3	2	0	0	CP109963.1	975398	976192	+	795
OJ970_04920	364	475	381	3	4	5	0	8	4	2	2	0	3	6	2	2	4	4	0	0	2	0	2	3	0	4	0	2	2	1	0	0	0	CP109963.1	976378	976929	+	552
OJ970_04925	925	1095	1025	8	1	2	0	6	6	14	6	8	23	10	42	5	36	12	2	0	0	2	0	6	0	0	0	0	0	2	0	0	0	CP109963.1	976926	977483	+	558
OJ970_04930	104	116	133	1	2	1	1	3	0	3	6	1	5	1	13	4	6	2	0	0	0	0	0	1	0	0	0	0	0	0	0	0	0	CP109963.1	977480	977887	+	408
OJ970_04935	574	787	559	7	6	6	6	2	0	13	10	10	7	1	26	7	19	4	0	2	0	1	1	6	0	0	0	2	0	0	0	0	0	CP109963.1	977872	978195	+	324
recC	13060	15349	14615	314	417	245	117	127	71	234	311	234	309	249	637	341	702	153	4	10	6	30	32	42	0	4	6	20	8	14	4	4	4	CP109963.1	978208	981585	+	3378
ptrA	1552	1824	1634	71	131	64	61	36	33	146	126	140	112	110	295	103	251	85	4	8	4	8	16	2	3	2	6	10	10	5	0	0	2	CP109963.1	981706	984591	+	2886
recB	1011	1249	1153	77	381	106	140	199	60	281	299	281	218	146	531	128	294	127	1	4	12	17	32	13	3	6	4	12	8	7	6	2	2	CP109963.1	984588	988124	+	3537
recD	544	651	567	22	75	27	42	35	29	120	99	73	64	40	168	69	134	55	2	4	0	4	5	4	4	2	0	0	11	2	4	0	0	CP109963.1	988121	989965	+	1845
OJ970_04960	301	358	315	10	40	11	21	38	10	74	76	42	48	43	196	53	110	43	0	0	2	0	9	4	0	0	0	4	2	0	1	0	0	CP109963.1	990023	990343	-	321
argA	1984	2630	2673	220	856	320	840	520	434	3223	3736	3636	4314	2923	7511	3650	9336	2374	2	6	22	62	90	88	34	40	32	120	106	90	14	10	10	CP109963.1	990573	991904	-	1332
amiC	2921	3046	3225	492	951	408	409	480	172	1056	1188	956	790	858	2418	657	1392	551	20	8	12	26	92	68	20	14	8	30	46	40	2	6	4	CP109963.1	992132	993385	+	1254
cobD	45	46	92	8	29	11	19	20	8	69	54	43	29	18	80	9	55	23	0	0	0	2	4	2	0	0	2	3	0	1	0	0	0	CP109963.1	993403	994479	+	1077
OJ970_04980	49	53	76	10	23	20	26	35	9	43	62	49	35	47	139	14	69	31	2	0	0	2	10	3	0	2	0	6	2	3	2	0	0	CP109963.1	994483	995349	-	867
OJ970_04985	129	163	133	2	2	0	0	2	4	12	8	6	9	12	18	6	30	12	0	0	2	0	2	0	0	0	0	4	2	0	0	2	2	CP109963.1	995441	996655	-	1215
pduV	1	3	1	0	0	2	0	2	0	0	0	4	4	0	2	2	2	0	0	0	2	0	0	2	4	2	0	4	0	0	2	0	0	CP109963.1	996652	997092	-	441
pduU	2	3	1	0	0	0	0	0	0	0	0	0	0	2	6	2	1	0	0	0	0	0	0	0	0	0	0	0	0	0	0	0	0	CP109963.1	997097	997447	-	351
pduT	18	4	4	0	0	0	0	2	0	0	0	0	3	1	9	2	3	1	0	0	0	0	0	0	0	0	0	0	0	0	0	0	0	CP109963.1	997447	998001	-	555
OJ970_05005	15	17	20	0	2	2	0	4	0	2	0	4	4	0	12	0	2	10	0	0	0	0	0	0	0	4	0	0	0	0	0	0	2	CP109963.1	998004	999356	-	1353
pduQ	12	14	23	0	0	0	2	0	2	2	2	4	4	0	0	1	9	0	0	0	0	0	0	0	0	0	0	2	0	0	0	4	0	CP109963.1	999353	1000465	-	1113
pduP	276	282	327	17	19	6	9	10	2	29	12	10	3	7	40	9	17	12	2	0	0	2	4	2	0	0	0	3	5	0	0	0	2	CP109963.1	1000477	1001865	-	1389
pduO	9	35	31	2	7	2	1	4	2	18	4	8	6	11	15	12	14	4	0	2	0	0	4	2	0	0	0	2	0	6	0	0	0	CP109963.1	1001862	1002878	-	1017
OJ970_05025	8	8	6	0	1	0	0	2	1	6	1	2	1	3	1	0	2	0	0	0	0	0	1	0	0	0	0	0	2	1	2	0	0	CP109963.1	1002889	1003164	-	276
pduM	2	2	6	0	0	0	4	2	2	0	1	0	0	0	0	0	0	0	0	0	0	2	0	0	0	0	0	0	0	0	0	0	0	CP109963.1	1003168	1003659	-	492
OJ970_05035	4	2	9	1	0	0	3	0	0	0	2	2	2	0	2	0	6	0	0	0	0	1	0	0	0	0	0	0	0	0	0	0	0	CP109963.1	1003656	1004288	-	633
OJ970_05040	8	5	11	2	1	2	0	2	0	0	2	0	2	0	4	1	7	2	0	0	0	0	0	0	0	0	0	0	0	0	0	0	0	CP109963.1	1004288	1004734	-	447
pduJ	8	9	9	0	2	2	0	0	0	0	2	0	2	0	6	2	4	4	0	0	0	0	0	0	0	0	0	0	0	0	0	0	0	CP109963.1	1004756	1005031	-	276
OJ970_05050	6	9	4	0	2	2	0	0	0	1	2	0	0	2	1	2	1	1	0	2	0	0	0	0	0	0	0	0	0	0	0	0	0	CP109963.1	1005050	1005400	-	351
OJ970_05055	59	50	53	2	4	4	0	0	0	4	6	0	9	1	8	14	9	6	2	0	0	2	0	0	0	0	0	0	0	2	0	4	0	CP109963.1	1005390	1007222	-	1833
pduE	5	7	14	0	2	2	0	1	0	2	2	0	0	0	3	1	1	2	0	0	0	0	0	0	0	0	0	2	0	0	0	0	0	CP109963.1	1007235	1007759	-	525
pduD	29	16	22	0	4	0	0	2	0	0	2	0	3	0	9	3	0	10	0	0	0	0	0	0	0	0	0	0	0	0	0	0	0	CP109963.1	1007774	1008463	-	690
pduC	108	95	115	0	4	0	2	5	0	2	3	2	3	0	12	8	4	9	0	0	0	0	0	2	0	0	0	2	2	2	0	0	0	CP109963.1	1008474	1010138	-	1665
pduB	23	24	39	2	1	0	2	2	0	0	2	0	2	0	2	2	0	6	0	0	0	0	0	0	0	0	2	0	0	0	0	2	4	CP109963.1	1010157	1010969	-	813
pduA	2	4	9	0	2	0	0	0	0	0	0	0	0	0	2	0	0	0	0	0	0	0	0	0	0	0	1	0	0	0	0	0	0	CP109963.1	1010966	1011250	-	285
pduF	27	22	16	0	0	2	2	0	0	0	2	0	5	2	8	0	2	2	0	0	0	0	0	0	0	2	0	0	0	0	0	0	2	CP109963.1	1011774	1012583	+	810
pocR	105	94	91	6	0	8	4	6	4	16	18	20	26	38	105	20	84	20	0	0	0	0	2	0	0	0	0	0	2	2	0	0	0	CP109963.1	1012787	1013698	+	912
OJ970_05095	42	45	56	8	6	3	14	3	0	26	20	26	15	53	113	33	66	15	2	0	0	2	0	0	0	0	0	4	0	2	2	0	0	CP109963.1	1014251	1015627	+	1377
cbiB	35	40	50	4	4	4	4	6	4	28	28	14	10	16	89	9	18	12	0	2	0	4	0	2	0	2	0	0	0	0	0	2	0	CP109963.1	1015624	1016583	+	960
OJ970_05105	37	31	38	2	4	7	7	2	1	13	5	12	6	6	65	16	27	10	0	0	0	0	0	0	0	0	0	0	0	0	0	0	0	CP109963.1	1016594	1017229	+	636
cbiD	143	139	94	0	2	12	17	14	6	54	32	26	64	24	309	62	170	56	0	0	2	0	0	2	0	0	2	0	0	2	0	0	0	CP109963.1	1017226	1018365	+	1140
OJ970_05115	76	81	46	0	6	2	3	3	0	29	21	8	10	31	121	18	39	12	0	0	0	2	0	0	0	0	0	2	0	0	0	0	0	CP109963.1	1018359	1018964	+	606
OJ970_05120	53	66	54	2	4	11	5	2	0	16	6	6	8	10	92	13	34	17	0	0	0	0	2	0	0	0	0	0	0	0	0	0	2	CP109963.1	1018954	1019523	+	570
OJ970_05125	70	55	30	6	15	12	18	4	6	34	23	14	34	18	141	20	67	19	0	0	0	0	2	0	0	0	2	0	2	2	2	2	0	CP109963.1	1019516	1020289	+	774
cbiG	46	89	49	0	4	3	7	4	1	26	19	13	9	25	127	11	35	18	0	0	0	0	3	0	2	0	0	1	0	0	0	0	0	CP109963.1	1020270	1021325	+	1056
OJ970_05135	57	104	86	1	11	11	15	5	5	68	34	15	44	44	304	34	71	47	2	0	0	0	5	0	4	0	2	2	2	0	0	0	0	CP109963.1	1021325	1022050	+	726
OJ970_05140	396	450	415	6	20	16	22	16	4	96	78	56	60	50	349	71	172	63	0	0	0	0	0	2	0	0	0	0	5	1	1	0	2	CP109963.1	1022047	1022832	+	786
OJ970_05145	167	184	151	4	8	9	16	9	3	54	50	35	26	43	216	52	93	29	0	0	0	1	2	1	0	0	0	0	1	0	0	0	0	CP109963.1	1022843	1023637	+	795
OJ970_05150	193	192	239	6	0	3	10	2	2	15	22	14	38	24	190	31	76	22	2	0	0	3	0	3	0	0	0	0	1	0	0	0	4	CP109963.1	1023634	1024344	+	711
cbiM	1301	1509	1476	6	18	13	19	6	4	47	56	48	112	58	457	112	216	101	0	0	1	8	2	7	2	0	0	6	6	0	0	0	2	CP109963.1	1024344	1025081	+	738
OJ970_05160	577	726	653	0	6	7	0	6	0	28	18	25	25	24	111	30	50	32	0	0	2	3	0	1	0	0	0	2	0	0	0	0	0	CP109963.1	1025083	1025364	+	282
OJ970_05165	99	107	92	2	2	7	4	6	6	37	13	14	19	13	108	12	24	23	0	0	0	0	0	0	0	0	0	0	0	0	0	0	0	CP109963.1	1025351	1026028	+	678
OJ970_05170	540	705	542	13	27	13	12	18	10	113	60	47	67	35	296	56	236	54	1	0	0	3	2	1	0	0	0	0	2	0	0	0	0	CP109963.1	1026037	1026861	+	825
OJ970_05175	457	539	459	23	34	31	33	58	26	160	116	70	73	96	447	90	196	81	12	12	10	12	12	22	14	6	4	24	18	20	10	26	16	CP109963.1	1026858	1028381	+	1524
cobU	49	41	42	1	4	4	0	6	6	11	5	8	4	7	41	4	23	3	0	0	0	2	2	0	0	0	0	0	0	0	0	0	0	CP109963.1	1028375	1028920	+	546
cobT	237	250	220	6	27	14	30	13	4	60	57	39	31	28	169	48	95	24	0	0	8	2	9	4	0	0	0	5	2	3	0	2	2	CP109963.1;CP109963.1	1028964;1840611	1030019;1841678	+;+	2124
mltA	266	259	291	28	23	27	21	28	18	59	58	54	34	40	140	45	121	14	2	0	0	6	4	2	0	0	0	2	0	6	0	0	0	CP109963.1	1030621	1031718	+	1098
tcdA	803	887	920	28	32	26	26	29	20	83	116	69	66	77	214	86	302	53	2	0	0	2	4	4	2	0	0	10	2	6	0	2	0	CP109963.1	1031807	1032628	+	822
csdE	100	148	120	5	14	9	9	6	2	16	15	13	12	14	27	4	32	9	0	0	0	0	1	2	0	0	0	0	2	1	0	0	0	CP109963.1	1032671	1033102	-	432
csdA	696	769	753	43	32	29	18	16	10	53	54	46	60	29	157	54	142	57	0	2	2	2	4	2	0	0	0	2	4	10	2	0	0	CP109963.1	1033102	1034307	-	1206
OJ970_05225	3824	4345	4491	34	37	27	53	28	28	88	61	74	48	47	38	13	66	10	4	2	2	8	16	12	2	2	2	29	6	14	2	2	0	CP109963.1	1034505	1034729	+	225
gcvA	503	554	509	33	126	52	28	29	26	91	89	74	47	54	170	54	166	31	6	10	10	6	14	8	2	0	2	12	8	7	4	6	8	CP109963.1;CP109963.1	1035081;2978609	1035998;2979505	+;-	1815
OJ970_05235	28	63	54	0	19	6	6	5	0	28	15	14	16	4	36	10	36	16	0	0	0	1	3	0	2	0	0	0	0	2	2	0	0	CP109963.1	1036018	1036413	+	396
rlmM	289	342	350	24	84	36	36	52	30	160	148	128	114	102	275	109	264	70	2	2	2	8	15	10	4	6	0	12	12	6	4	0	4	CP109963.1	1036406	1037506	+	1101
fucR	53	81	63	2	8	2	4	0	2	12	14	12	18	10	35	7	33	15	0	0	0	0	1	2	0	0	0	0	0	4	0	0	0	CP109963.1	1037555	1038265	-	711
fucU	9	4	15	0	1	0	6	2	0	6	4	0	2	6	29	6	2	5	0	0	0	0	0	0	0	0	0	0	2	1	0	0	2	CP109963.1	1038324	1038746	-	423
fucK	22	21	29	2	4	4	12	10	0	16	6	6	15	14	125	21	21	14	2	2	0	4	2	0	2	2	0	2	3	4	0	8	2	CP109963.1	1038748	1040166	-	1419
fucI	77	76	69	6	4	6	6	12	4	25	16	8	35	24	203	43	73	26	0	0	0	2	2	0	0	0	0	2	4	4	6	4	0	CP109963.1	1040274	1042049	-	1776
fucP	156	133	130	11	8	2	4	2	2	18	23	10	10	8	64	26	24	6	0	0	4	0	2	2	0	3	2	4	2	1	4	2	0	CP109963.1;CP109963.1	1042082;2697475	1043392;2698809	-;+	2646
fucA	62	73	40	4	6	4	6	4	4	4	0	6	28	10	78	10	5	6	0	2	2	4	0	2	0	0	0	2	0	0	8	2	0	CP109963.1	1043959	1044606	+	648
fucO	144	156	141	11	10	6	1	8	3	11	21	12	11	3	76	32	40	15	1	0	2	0	0	1	0	0	0	0	4	2	0	0	0	CP109963.1;CP109963.1	1044634;5078478	1045782;5079626	+;+	2298
xni	258	240	265	18	6	20	0	6	2	8	0	0	4	4	21	14	23	6	0	0	0	4	2	0	2	0	2	0	0	2	2	2	0	CP109963.1	1045853	1046608	-	756
OJ970_05285	293	355	367	49	22	14	10	14	6	20	24	20	12	16	36	14	32	9	2	4	4	2	4	2	0	0	2	2	8	8	2	0	0	CP109963.1	1046705	1048648	-	1944
OJ970_05290	8	6	6	1	2	0	0	0	0	2	2	0	0	0	2	0	0	2	0	0	0	0	0	0	0	0	0	0	0	0	0	0	0	CP109963.1	1048726	1048842	+	117
ssuD	94	107	111	6	12	8	4	8	2	23	28	32	24	12	50	20	36	5	0	0	2	0	2	0	0	0	0	2	4	0	2	0	0	CP109963.1;CP109963.1	1048920;3263294	1050092;3264439	+;+	2319
OJ970_05300	4	8	2	2	0	0	0	1	4	0	2	0	4	2	4	0	2	0	0	0	0	0	0	0	0	0	0	0	0	0	0	0	0	CP109963.1	1050139	1051536	+	1398
OJ970_05305	51	52	50	16	6	10	16	6	4	6	10	14	0	4	2	2	4	0	2	8	16	12	8	8	8	8	6	10	12	22	4	12	24	CP109963.1	1051610	1053016	+	1407
OJ970_05310	10	16	22	0	2	0	1	0	0	0	2	0	0	2	2	0	0	0	0	0	0	0	0	0	0	0	0	0	0	0	0	0	0	CP109963.1	1053013	1054035	+	1023
OJ970_05315	10	10	11	0	0	0	0	0	0	2	0	0	2	0	2	0	0	0	0	0	0	0	0	0	0	0	0	0	0	0	0	0	0	CP109963.1	1054032	1054730	+	699
OJ970_05320	9	6	0	0	0	0	0	0	0	1	0	4	0	0	4	0	0	2	0	0	0	0	0	0	0	0	0	0	0	0	0	0	0	CP109963.1	1054727	1055605	+	879
OJ970_05325	39	56	38	4	0	2	0	0	0	3	4	1	4	0	6	0	4	0	0	0	0	2	0	0	2	2	0	0	0	4	0	0	0	CP109963.1	1055799	1057220	+	1422
OJ970_05330	17	16	27	2	2	0	0	0	4	4	2	7	1	6	13	4	6	0	0	0	0	0	0	0	0	2	0	0	0	0	0	0	0	CP109963.1	1057231	1058454	+	1224
OJ970_05335	20	18	16	8	4	4	2	8	2	16	40	10	20	12	18	12	7	2	2	0	0	0	4	0	0	0	0	2	2	0	0	2	2	CP109963.1	1058500	1059441	-	942
OJ970_05340	217	221	202	4	20	18	18	18	16	42	22	14	44	26	60	18	14	20	6	10	8	6	10	10	8	0	0	6	18	34	14	26	14	CP109963.1	1059580	1060947	-	1368
OJ970_05345	285	345	362	16	16	8	6	18	6	58	62	39	27	32	61	22	98	30	0	0	2	0	6	4	2	4	0	2	4	4	0	0	0	CP109963.1	1061013	1062302	-	1290
ppnN	44679	58551	43374	260	376	207	83	120	52	254	286	189	400	266	576	194	447	143	10	8	10	110	98	104	6	2	0	8	16	8	2	4	2	CP109963.1	1062812	1064179	-	1368
queF	1255	1707	1354	44	84	56	38	17	12	75	85	62	79	42	186	81	149	59	2	2	8	2	10	10	0	0	0	2	4	2	4	2	2	CP109963.1	1064291	1065136	-	846
syd	532	601	515	30	55	35	37	35	23	100	114	76	45	88	237	66	134	76	4	0	0	0	5	6	2	0	0	0	3	3	0	0	0	CP109963.1	1065205	1065750	+	546
OJ970_05365	103	99	81	7	12	2	22	16	3	68	55	37	27	29	120	40	71	39	0	1	0	2	4	0	0	2	0	0	0	1	0	0	2	CP109963.1	1066382	1066711	+	330
truC	1459	1247	1390	65	72	55	72	64	24	224	211	153	115	122	377	133	218	101	2	7	0	11	29	20	2	1	4	3	8	6	2	2	2	CP109963.1	1066711	1067505	+	795
OJ970_05375	8442	9871	9534	152	133	90	51	46	24	130	153	106	154	99	418	148	253	86	4	6	2	4	22	18	2	0	0	12	4	0	2	2	0	CP109963.1	1067510	1067953	+	444
OJ970_05380	2118	2328	2460	51	8	34	2	3	2	15	16	15	21	22	50	24	42	5	6	2	0	0	2	4	0	0	0	2	0	0	0	0	2	CP109963.1	1068425	1069777	+	1353
OJ970_05385	1357	1574	1428	38	31	37	39	18	14	32	28	43	44	18	58	23	36	21	11	8	8	4	20	11	8	4	8	18	10	14	16	12	14	CP109963.1	1069780	1071120	+	1341
gudD	7516	9327	9023	47	48	48	22	12	5	22	11	18	54	29	89	21	62	20	0	0	0	24	11	12	2	0	2	2	0	2	0	0	0	CP109963.1	1071138	1072478	+	1341
OJ970_05395	6634	7175	7595	69	72	55	12	22	5	39	34	33	60	35	87	39	131	12	2	0	2	8	12	20	0	0	0	6	0	0	2	0	6	CP109963.1	1072551	1073690	+	1140
barA	967	1166	1077	36	44	6	37	22	16	74	80	53	94	70	237	57	193	82	0	0	0	0	8	7	0	2	2	2	0	2	2	6	2	CP109963.1	1073848	1076598	-	2751
rlmD	3684	4677	4010	176	281	123	72	113	66	224	311	246	205	121	508	268	751	161	4	3	6	10	18	20	6	3	0	18	18	10	6	0	0	CP109963.1	1076712	1078016	+	1305
relA	5069	5487	5484	281	590	268	199	211	141	506	746	718	549	361	1360	575	1733	364	4	10	14	18	38	30	5	9	6	22	20	19	2	4	0	CP109963.1	1078138	1080375	+	2238
mazG	382	440	384	74	259	132	62	104	77	199	323	336	134	158	486	130	395	99	0	2	5	13	36	19	8	4	0	13	12	13	0	0	0	CP109963.1	1080487	1081278	+	792
pyrG	2621	3303	3222	159	463	176	409	342	177	1341	1475	1158	1157	1096	3162	1451	3140	980	8	8	10	48	55	54	14	10	8	49	40	26	10	8	0	CP109963.1	1081559	1083196	+	1638
eno	4531	5247	4574	409	899	474	1016	1023	432	2978	3794	2782	3050	2694	6837	3615	7759	2266	14	12	20	92	166	121	32	28	34	135	71	104	8	19	6	CP109963.1	1083278	1084576	+	1299
OJ970_05430	60	63	70	0	4	4	5	4	0	13	11	10	8	4	26	8	56	4	0	0	0	4	2	2	0	2	3	0	2	8	0	0	0	CP109963.1	1084640	1085749	-	1110
queE	1918	2427	2236	79	156	82	75	80	34	222	272	136	120	123	445	83	161	93	0	2	4	11	4	8	6	6	4	8	8	6	0	2	0	CP109963.1	1086224	1086895	+	672
queD	26	27	34	2	10	4	11	2	2	16	16	11	12	4	42	6	10	4	0	0	0	0	0	4	2	0	0	1	0	0	0	0	0	CP109963.1	1086936	1087301	-	366
cysJ	114	146	117	108	12	44	164	140	48	350	330	222	257	306	1131	289	547	90	2	2	4	6	12	3	2	6	2	6	8	8	2	4	0	CP109963.1	1087618	1089417	+	1800
cysI	193	272	231	86	26	78	251	208	87	454	525	342	476	488	2054	839	1376	269	0	2	2	11	5	8	0	7	0	16	12	18	4	4	2	CP109963.1	1089417	1091129	+	1713
cysH	168	222	155	18	10	14	54	50	22	120	149	145	261	171	571	315	609	75	0	0	0	0	4	0	2	2	0	4	2	8	2	2	0	CP109963.1	1091228	1091962	+	735
OJ970_05460	333	266	314	9	26	10	35	24	12	136	108	100	63	83	209	71	152	70	0	0	2	2	11	6	0	0	0	4	8	8	2	0	0	CP109963.1	1092035	1093081	-	1047
cysD	309	356	324	101	10	52	167	161	43	362	425	260	525	393	1721	638	1140	205	0	0	0	4	6	6	3	8	2	25	11	14	2	0	2	CP109963.1	1094744	1095652	+	909
cysN	461	612	508	110	14	55	153	133	51	325	329	310	412	320	1239	490	849	174	0	0	0	4	10	14	2	4	2	16	0	16	0	4	0	CP109963.1	1095662	1097089	+	1428
cysC	206	281	205	46	16	52	96	110	58	208	213	170	268	208	769	335	530	80	0	0	0	8	1	0	2	0	1	2	2	20	2	0	0	CP109963.1	1097089	1097694	+	606
OJ970_05485	50	46	45	5	2	7	14	6	12	36	38	31	28	24	83	32	43	14	0	0	0	0	6	0	0	0	2	0	0	1	1	0	0	CP109963.1	1097745	1098071	+	327
ftsB	194	206	207	24	53	23	29	30	6	56	85	46	20	38	120	25	42	14	4	0	0	6	7	6	0	0	0	0	4	4	0	0	0	CP109963.1	1098212	1098529	+	318
ispD	88	106	81	10	24	17	14	10	0	40	29	41	10	21	64	7	35	6	0	0	0	4	0	0	0	0	0	0	0	0	0	0	0	CP109963.1	1098549	1099259	+	711
ispF	138	150	126	7	25	8	14	21	14	57	59	39	48	33	82	42	99	24	4	0	4	2	5	7	2	0	0	4	4	10	0	0	2	CP109963.1	1099259	1099738	+	480
truD	4229	4741	4508	138	198	88	83	109	34	259	288	224	277	188	696	281	714	134	0	4	8	12	33	24	2	2	2	18	8	6	2	0	0	CP109963.1	1099735	1100784	+	1050
surE	675	768	727	69	64	49	47	27	25	93	95	54	71	40	197	80	186	39	3	0	5	0	4	1	4	0	0	0	0	0	0	0	0	CP109963.1	1100765	1101526	+	762
OJ970_05515	2328	2744	2677	172	305	126	110	112	34	317	336	266	265	251	747	285	764	209	4	2	4	16	13	10	4	4	2	10	4	8	4	2	2	CP109963.1	1101520	1102146	+	627
nlpD	69173	87029	77659	1997	2141	1332	1551	1922	970	3952	4465	3497	3582	3107	9631	3008	8332	1999	47	40	61	247	372	256	49	55	55	168	133	169	42	17	10	CP109963.1	1102272	1103408	+	1137
rpoS	93451	105067	106051	6199	5513	3547	4674	5753	2577	11452	15763	11286	17446	10122	37824	22016	55997	9611	131	122	96	403	687	488	137	163	138	492	360	502	93	36	48	CP109963.1	1103566	1104558	+	993
OJ970_05530	136	106	131	7	12	2	8	8	4	17	30	11	20	14	47	12	19	9	0	0	0	2	0	2	4	0	0	0	2	0	0	0	0	CP109963.1	1104611	1104988	-	378
OJ970_05535	99	109	111	2	8	4	2	9	8	23	34	24	9	7	42	7	20	8	2	0	0	2	2	0	2	0	0	6	4	2	0	0	0	CP109963.1	1104985	1106187	-	1203
OJ970_05540	355	454	396	10	20	10	2	6	6	26	16	18	15	15	42	20	37	14	0	4	4	0	6	3	0	0	0	0	2	0	0	0	0	CP109963.1	1106296	1107183	+	888
OJ970_05545	1270	1490	1515	20	42	18	21	10	10	38	42	28	33	15	77	16	54	20	0	0	1	6	4	4	0	0	0	2	2	4	0	2	0	CP109963.1	1107192	1107599	-	408
OJ970_05550	44	28	42	10	0	4	0	0	4	14	4	4	2	6	20	2	1	2	2	4	2	4	0	6	0	0	2	2	8	4	2	2	4	CP109963.1	1107773	1108366	+	594
OJ970_05555	36	32	29	0	4	8	0	2	0	8	8	4	0	4	18	2	3	2	0	0	0	2	0	0	0	0	2	2	2	0	0	0	2	CP109963.1	1108366	1109793	+	1428
OJ970_05560	21	26	26	0	7	2	2	1	0	2	4	2	0	6	11	0	4	0	0	0	0	0	0	0	0	0	0	0	0	0	0	0	0	CP109963.1	1109804	1110040	+	237
OJ970_05565	63	58	57	0	8	2	8	6	2	24	2	9	16	7	15	13	10	10	0	2	0	0	0	2	0	0	0	2	0	0	0	0	0	CP109963.1	1110381	1110533	+	153
mutS	1809	2050	1798	171	295	142	102	102	60	310	260	204	308	202	738	356	626	182	6	8	10	6	24	23	2	2	2	12	14	16	2	0	0	CP109963.1	1110653	1113214	-	2562
OJ970_05575	26	13	18	3	3	4	9	4	0	23	10	1	6	6	28	9	8	18	0	0	1	0	0	0	0	0	0	0	0	0	0	0	0	CP109963.1	1113483	1113815	-	333
OJ970_05580	19	6	8	0	2	6	21	13	6	24	25	8	30	25	66	16	5	25	0	0	2	2	0	0	0	0	0	0	0	0	0	0	0	CP109963.1	1113815	1114264	-	450
OJ970_05585	90	122	110	10	20	14	64	69	20	186	159	53	91	109	331	72	61	41	0	4	0	0	2	6	0	0	0	2	0	0	0	0	0	CP109963.1	1114276	1114758	-	483
OJ970_05590	3	8	6	2	0	6	40	25	14	76	62	43	32	44	107	29	8	23	0	3	2	5	1	3	2	4	0	4	1	2	2	0	0	CP109963.1	1115037	1115816	-	780
OJ970_05595	12	14	2	0	4	12	103	101	34	290	281	129	203	155	533	277	127	178	0	0	2	2	8	4	0	0	0	4	8	2	4	0	2	CP109963.1	1115809	1116804	-	996
OJ970_05600	6	8	6	0	2	3	115	70	39	344	313	151	190	143	509	215	140	101	0	0	4	3	3	5	0	4	0	4	2	0	0	0	0	CP109963.1	1116804	1117622	-	819
OJ970_05605	42	55	47	4	4	14	192	162	60	484	553	245	348	262	908	430	202	183	0	0	4	2	13	19	0	2	0	4	4	6	0	0	0	CP109963.1	1117619	1118650	-	1032
OJ970_05610	222	294	214	31	22	44	914	894	321	2540	2688	1344	1983	1267	4148	2347	1283	1001	2	10	8	20	70	63	6	2	12	34	30	24	4	2	2	CP109963.1	1118722	1121085	-	2364
OJ970_05615	27	44	40	4	4	4	16	36	16	36	40	16	15	14	72	11	10	8	0	0	0	0	2	4	0	2	2	2	2	0	0	2	0	CP109963.1	1121301	1121594	+	294
OJ970_05620	123	185	176	2	4	10	50	53	27	147	185	91	92	83	327	97	132	85	0	0	0	0	0	6	0	0	0	0	4	0	0	2	0	CP109963.1	1121634	1123343	-	1710
OJ970_05625	16	28	16	0	2	2	6	0	2	8	6	2	0	2	18	0	0	4	2	0	0	0	0	2	0	0	0	4	0	0	2	0	2	CP109963.1	1123379	1124320	-	942
OJ970_05630	29	51	26	8	5	8	21	5	0	47	39	15	23	18	91	9	41	25	0	0	0	0	0	1	0	0	0	0	0	0	0	0	0	CP109963.1	1124505	1125392	+	888
OJ970_05635	1190	872	1067	11	8	24	191	210	84	482	466	227	375	406	1231	567	541	293	0	0	0	7	23	9	1	5	0	4	11	6	2	1	0	CP109963.1	1125460	1125801	+	342
OJ970_05640	198	244	248	23	11	24	552	618	237	1820	2286	1000	1590	1458	5418	3258	4406	825	0	2	4	13	49	30	6	10	2	22	15	24	6	6	8	CP109963.1	1125868	1126722	-	855
sitC	39	36	34	0	0	4	83	71	25	251	218	110	158	107	404	199	176	64	0	2	2	2	12	8	2	0	2	0	2	2	4	0	2	CP109963.1	1126716	1127564	-	849
OJ970_05650	465	495	465	36	40	81	1106	1209	543	2874	3017	1477	2092	1779	6000	3552	3794	1179	0	3	5	30	94	82	20	18	15	86	48	64	7	11	1	CP109963.1	1127561	1128382	-	822
OJ970_05655	1283	1519	1563	78	73	154	2349	2873	1057	6524	6518	3495	4447	3903	13113	7654	9834	2199	0	8	8	35	178	136	40	18	22	150	121	98	13	18	8	CP109963.1	1128379	1129296	-	918
OJ970_05660	795	844	765	15	56	16	18	14	11	59	39	25	38	34	136	32	64	26	2	4	2	2	8	1	4	0	0	2	6	4	2	0	0	CP109963.1	1129475	1130437	-	963
OJ970_05665	27	48	30	5	2	2	5	6	2	10	7	14	11	11	25	8	33	4	0	0	0	0	0	0	0	0	0	2	0	0	2	0	0	CP109963.1	1130494	1131408	-	915
OJ970_05670	24	28	20	2	0	0	4	0	0	6	2	2	7	1	8	5	18	0	0	0	0	0	0	0	0	0	0	1	2	0	0	0	0	CP109963.1	1131459	1131773	-	315
OJ970_05675	120	130	181	4	2	0	6	0	2	6	2	4	8	8	10	7	8	2	0	0	0	0	2	0	0	0	0	1	0	0	0	0	0	CP109963.1	1131797	1133119	-	1323
OJ970_05680	7	4	10	6	0	2	0	0	2	0	8	6	2	10	14	2	6	0	0	0	0	0	0	0	0	0	0	0	0	0	0	0	0	CP109963.1	1133129	1133443	-	315
OJ970_05685	45	82	74	2	12	4	4	2	0	6	12	10	12	8	20	8	30	6	0	0	0	2	0	0	0	0	0	2	0	2	2	0	2	CP109963.1	1133621	1134892	+	1272
OJ970_05690	43	29	49	2	8	5	2	0	0	10	3	7	5	6	12	10	14	0	0	0	0	2	4	4	0	2	0	2	0	4	0	0	4	CP109963.1	1135155	1136492	+	1338
OJ970_05695	274	326	297	12	21	11	8	16	4	16	41	24	32	18	56	14	66	16	0	2	0	4	0	0	0	0	0	0	6	0	2	0	0	CP109963.1	1136505	1138697	+	2193
OJ970_05700	779	969	1007	13	22	17	19	18	6	41	47	25	47	25	87	36	118	24	0	0	4	0	6	4	0	0	0	4	0	4	0	0	4	CP109963.1	1138748	1140148	+	1401
flhA	337	441	369	24	27	20	22	10	6	30	49	30	26	20	98	23	56	40	0	2	2	0	2	6	2	0	2	6	4	8	2	0	0	CP109963.1	1140202	1142274	-	2073
hypE	24	12	12	0	0	4	2	0	0	6	3	1	8	2	22	2	14	2	0	0	0	0	0	0	0	0	0	0	0	5	0	0	0	CP109963.1	1142511	1143521	-	1011
hypD	49	58	46	2	2	1	0	0	0	2	10	4	24	16	35	6	82	12	0	0	0	2	0	0	0	0	0	2	2	4	0	0	0	CP109963.1	1143518	1144639	-	1122
OJ970_05720	3	6	2	0	0	0	0	0	0	0	0	0	2	0	0	0	10	0	0	0	0	0	0	0	0	0	0	0	0	0	0	0	0	CP109963.1	1144639	1144911	-	273
hypB	5	16	3	0	0	0	0	0	0	0	1	4	1	0	0	0	9	0	0	0	0	0	0	0	0	0	0	0	0	0	0	0	2	CP109963.1	1144902	1145774	-	873
hypA	3	2	2	0	0	0	0	0	0	2	2	2	2	0	0	0	2	0	0	0	0	0	0	0	0	0	0	0	0	0	0	0	0	CP109963.1	1145778	1146122	-	345
hycA	1	7	2	0	4	0	0	0	0	0	0	0	0	0	0	0	0	0	0	0	0	0	0	0	0	0	0	0	0	0	0	0	0	CP109963.1	1146332	1146781	+	450
OJ970_05740	11	3	5	2	0	0	2	0	0	0	0	0	0	0	2	0	0	0	0	0	0	0	0	0	0	0	0	0	0	0	0	0	0	CP109963.1	1146864	1147472	+	609
hycC	37	19	27	2	0	0	3	2	0	2	0	2	3	2	2	0	0	2	0	0	0	0	2	0	0	2	2	0	0	0	0	0	0	CP109963.1	1147469	1149295	+	1827
OJ970_05750	24	25	17	2	2	2	2	2	0	4	4	0	8	0	4	3	4	0	0	0	0	0	0	0	0	0	0	0	0	0	0	2	0	CP109963.1	1149298	1150221	+	924
hycE	48	38	37	2	4	3	3	2	0	2	2	10	4	1	12	8	23	0	0	0	2	0	0	0	0	0	0	0	0	0	0	0	2	CP109963.1	1150238	1151947	+	1710
OJ970_05760	57	31	34	0	3	0	4	0	0	1	14	2	4	2	6	2	11	2	0	0	0	0	4	0	0	2	0	0	0	0	0	0	0	CP109963.1	1151957	1152499	+	543
OJ970_05765	91	93	70	2	8	2	3	2	0	7	8	5	1	10	3	4	8	0	0	0	0	0	2	0	0	4	0	0	0	0	0	0	0	CP109963.1	1152499	1153266	+	768
OJ970_05770	48	60	68	2	0	3	2	2	0	8	1	4	6	2	15	3	24	0	0	0	2	0	0	0	0	0	0	0	0	0	0	0	0	CP109963.1	1153263	1153673	+	411
hycI	219	333	262	11	5	3	2	0	0	8	7	1	5	0	9	6	7	1	0	0	0	0	1	2	0	2	0	0	0	2	0	0	0	CP109963.1	1153666	1154136	+	471
OJ970_05780	989	1228	1054	26	23	13	4	2	2	3	2	5	15	0	20	9	9	10	2	0	0	4	9	3	0	0	0	0	0	0	0	0	0	CP109963.1	1154133	1154441	-	309
OJ970_05785	313	334	325	15	19	15	9	10	8	45	50	28	35	25	108	32	81	21	2	0	0	0	4	0	2	0	0	0	0	0	0	0	0	CP109963.1	1154623	1156047	-	1425
ascF	212	234	197	12	8	8	6	4	4	9	16	2	6	10	14	3	14	3	0	0	0	2	1	0	0	0	2	0	0	0	0	0	0	CP109963.1	1156074	1157516	-	1443
OJ970_05795	1177	1167	1294	24	22	8	16	10	10	47	48	30	42	32	88	28	102	24	2	0	0	2	8	2	0	0	2	4	4	2	2	0	0	CP109963.1	1157784	1158797	+	1014
hydN	7	5	6	2	0	0	0	0	0	1	6	5	6	2	6	2	10	0	0	0	0	0	0	0	0	0	0	0	0	0	0	0	0	CP109963.1	1158934	1159461	+	528
hypF	12	24	13	4	4	2	0	0	0	0	5	0	0	7	5	0	2	0	0	2	2	0	0	0	0	0	0	2	0	0	0	0	0	CP109963.1	1159470	1161704	+	2235
OJ970_05810	15	19	21	8	15	2	10	7	0	10	15	13	7	7	19	4	7	2	0	2	2	2	6	0	0	0	0	4	0	0	0	0	0	CP109963.1	1161701	1162714	+	1014
norW	26	26	18	0	5	8	0	8	1	6	4	13	4	7	20	3	5	2	0	0	0	0	2	0	0	0	0	0	0	0	0	0	0	CP109963.1	1162811	1163944	-	1134
norV	21	10	24	8	10	7	8	4	6	12	16	10	4	8	23	5	4	6	4	2	2	2	4	2	2	2	6	4	0	12	6	8	4	CP109963.1	1163941	1165389	-	1449
norR	326	325	334	21	29	13	16	29	13	51	38	32	46	37	101	32	89	43	4	2	12	0	6	2	4	6	8	10	14	10	8	14	6	CP109963.1	1165577	1167127	+	1551
gutQ	177	182	211	12	26	10	10	20	6	40	39	46	39	43	98	37	52	20	0	0	0	8	4	2	2	0	2	2	8	6	2	6	2	CP109963.1	1167090	1168055	-	966
OJ970_05835	187	231	209	18	27	6	8	8	2	20	25	24	40	12	42	36	61	19	2	0	0	0	4	0	0	0	0	4	2	4	2	2	0	CP109963.1	1168048	1168821	-	774
gutM	49	74	60	2	4	0	4	7	0	4	2	5	8	2	9	11	9	8	0	0	0	2	2	0	0	0	2	0	2	0	0	0	0	CP109963.1	1168888	1169247	-	360
srlD	73	67	51	8	5	4	8	6	2	10	7	17	6	12	27	15	23	12	0	2	0	0	0	0	0	0	0	2	0	2	0	0	0	CP109963.1	1169405	1170184	-	780
srlB	150	237	201	4	7	11	1	27	10	19	14	28	15	10	59	26	51	3	0	0	0	2	2	3	0	0	1	2	6	2	0	2	0	CP109963.1	1170197	1170559	-	363
OJ970_05855	198	222	191	10	15	12	16	48	10	34	21	49	40	30	90	48	32	27	0	0	0	2	1	2	2	0	2	0	6	0	0	0	0	CP109963.1	1170573	1171553	-	981
OJ970_05860	126	118	143	8	7	0	0	24	0	12	6	10	21	10	30	20	18	7	0	0	0	0	2	0	0	0	0	0	0	0	0	0	0	CP109963.1	1171550	1172113	-	564
mltB	126	123	125	9	24	20	37	30	19	63	68	49	51	39	116	45	101	30	0	2	0	0	2	2	0	0	0	2	1	4	0	4	0	CP109963.1	1172390	1173469	+	1080
OJ970_05870	92	107	136	60	116	88	144	198	86	698	749	488	595	493	1770	805	2017	369	0	4	8	8	26	24	4	4	2	14	12	8	0	0	0	CP109963.1	1173808	1174518	+	711
OJ970_05875	76	107	84	8	71	38	219	386	144	961	1158	870	776	710	1912	731	2273	450	0	5	7	16	43	30	12	6	7	26	28	24	0	4	0	CP109963.1	1174515	1175378	+	864
OJ970_05880	132	147	121	34	173	106	756	1441	549	2946	3446	2673	3142	2217	6424	2875	5893	1535	6	8	21	56	136	100	30	8	25	142	48	131	4	18	6	CP109963.1	1175386	1176264	+	879
pncC	253	294	250	36	90	19	119	250	98	522	418	333	178	221	621	178	367	135	2	0	4	9	24	34	0	6	3	18	9	10	2	0	4	CP109963.1	1176404	1176901	+	498
recA	21684	25068	24723	507	678	355	165	228	115	668	662	561	527	477	1201	443	1098	270	18	8	18	50	62	70	4	16	14	26	24	22	0	2	0	CP109963.1	1176992	1178050	+	1059
recX	61	91	105	2	9	10	4	4	1	19	14	20	6	14	42	15	19	10	0	0	2	2	3	0	2	0	0	0	0	0	0	0	0	CP109963.1	1178118	1178618	+	501
alaS	2144	2406	2465	296	741	252	547	497	212	1299	1401	1119	1025	861	2605	1098	2315	715	14	13	12	60	116	91	14	24	16	63	42	62	2	5	6	CP109963.1	1178869	1181496	+	2628
csrA	1839	1654	1642	69	104	66	51	49	39	135	166	113	131	121	350	112	242	79	0	0	2	10	9	6	2	2	0	8	7	7	1	4	0	CP109963.1	1181860	1182045	+	186
OJ970_05935	30635	23855	33891	598	570	368	120	92	42	290	375	267	561	329	727	353	900	231	10	9	13	82	52	64	12	4	2	27	18	14	6	2	0	CP109963.1	1183567	1183881	+	315
yqaB	2711	3231	2825	159	226	127	42	78	18	163	183	128	118	119	388	71	159	55	7	3	3	9	12	8	6	4	0	5	2	8	2	0	0	CP109963.1	1184007	1184573	+	567
OJ970_05945	1670	2176	1807	103	218	117	44	88	36	218	249	156	146	138	612	207	606	140	4	4	6	2	16	10	2	0	0	6	0	6	2	2	0	CP109963.1	1184570	1184998	+	429
gshA	1698	2049	1932	271	705	262	243	300	142	679	603	451	547	468	1336	680	1296	354	12	10	14	26	50	25	18	18	8	36	20	17	6	0	0	CP109963.1	1185065	1186621	+	1557
luxS	2905	3593	3436	297	594	248	354	309	147	1121	1543	1130	1738	1161	3749	1921	4158	970	12	2	22	32	53	38	12	6	8	24	23	31	0	2	2	CP109963.1	1186778	1187293	+	516
OJ970_05960	14	19	25	8	14	10	9	7	4	19	12	13	17	13	50	9	44	13	0	0	0	1	2	1	2	0	2	0	1	0	0	0	0	CP109963.1	1187346	1188113	+	768
leuA	2923	3455	3191	2009	8834	1615	580	648	271	824	1406	979	3129	816	4739	1613	3263	798	160	87	54	48	165	140	22	24	22	54	73	56	12	4	8	CP109963.1;CP109963.1	1188092;4296297	1189768;4297868	-;+	3249
emrB	197	275	218	10	18	10	30	8	6	40	45	32	37	22	65	24	26	20	0	0	0	2	0	6	0	0	0	6	2	5	0	0	0	CP109963.1	1189905	1191443	-	1539
emrA	433	532	596	20	50	11	49	64	20	141	123	133	104	96	323	69	220	75	0	0	2	2	10	8	0	0	0	9	3	8	0	0	0	CP109963.1	1191459	1192631	-	1173
mprA	830	950	834	65	166	86	155	179	80	546	516	411	289	363	1276	475	1082	258	0	0	2	12	20	26	4	8	10	28	24	24	2	0	0	CP109963.1	1192757	1193287	-	531
ygaH	219	300	275	4	5	7	3	2	5	12	10	10	8	3	34	15	22	6	0	0	0	2	0	2	0	0	0	0	0	0	0	0	2	CP109963.1	1193378	1193713	-	336
OJ970_05990	119	129	173	0	12	6	6	14	4	13	16	6	6	6	40	4	15	8	0	0	0	2	0	4	0	2	0	0	0	0	0	0	0	CP109963.1	1193703	1194449	-	747
proX	99	134	133	58	177	36	12	20	8	36	51	99	109	46	109	48	66	32	0	0	2	6	2	6	0	2	0	2	0	8	0	0	2	CP109963.1	1194627	1195625	-	999
proW	87	139	78	23	87	38	9	2	2	14	28	23	20	6	33	11	46	2	0	0	0	1	2	0	0	0	0	0	4	0	0	0	0	CP109963.1	1195704	1196771	-	1068
proV	139	169	93	101	344	121	11	14	18	29	37	52	38	22	49	20	46	10	2	2	4	2	2	2	0	0	0	6	2	0	0	2	0	CP109963.1	1196764	1197966	-	1203
nrdF	11	21	12	5	42	33	91	133	46	253	272	123	179	142	557	225	338	116	0	2	2	0	4	5	0	2	0	3	8	2	2	0	0	CP109963.1	1198323	1199285	-	963
nrdE	177	232	174	18	20	30	373	408	117	709	829	456	602	418	1553	672	1134	312	0	4	2	8	29	10	4	10	4	24	6	10	0	2	0	CP109963.1	1199296	1201437	-	2142
nrdI	58	77	64	3	3	6	38	48	14	69	80	45	53	54	144	73	104	21	0	0	0	3	4	0	0	3	1	2	4	1	0	0	0	CP109963.1	1201410	1201820	-	411
nrdH	6	19	14	4	2	4	44	56	27	77	86	49	27	45	107	45	48	24	0	0	0	2	4	6	0	0	2	0	2	4	0	0	0	CP109963.1	1201817	1202062	-	246
OJ970_06030	22	16	14	0	0	3	31	31	10	77	67	22	32	51	138	18	49	28	1	0	0	0	1	4	2	0	0	0	3	0	0	0	0	CP109963.1	1202246	1202677	-	432
OJ970_06035	175	160	201	10	4	18	17	28	18	82	57	41	59	59	160	57	107	37	2	0	2	1	6	4	4	0	0	4	2	2	0	0	0	CP109963.1	1202766	1204118	+	1353
OJ970_06040	40176	41540	45406	448	1029	693	429	356	202	1172	1555	1099	1299	992	2427	1864	8610	637	6	20	20	95	96	78	14	4	14	68	18	66	14	10	0	CP109963.1	1204262	1204609	-	348
OJ970_06045	329	274	284	36	39	13	27	14	18	32	48	48	26	42	79	30	111	25	0	2	0	4	5	2	2	0	0	2	4	12	0	0	0	CP109963.1	1204759	1205121	+	363
alaE	72	88	50	25	32	19	19	10	8	36	43	42	20	25	59	27	80	13	0	1	0	0	3	2	3	2	0	1	4	4	0	0	0	CP109963.1	1205207	1205656	-	450
stpA	102	107	90	18	35	30	15	9	8	46	41	13	15	26	61	23	20	15	0	0	0	3	5	1	0	0	0	2	3	2	0	0	0	CP109963.1	1206385	1206786	+	402
OJ970_06060	621	467	916	154	182	161	129	138	58	289	349	307	281	188	454	80	247	133	3	4	0	12	16	9	4	6	6	16	31	18	2	2	2	CP109963.1	1206859	1207038	-	180
lpxO	521	490	490	19	38	12	10	20	6	43	52	51	83	39	171	89	240	48	0	4	0	0	4	8	2	0	2	8	6	8	4	4	0	CP109963.1	1207244	1208146	+	903
OJ970_06070	153	164	145	14	14	11	13	6	8	30	21	21	14	21	50	26	71	27	1	2	0	0	0	4	0	0	2	2	1	0	2	0	0	CP109963.1	1208127	1208672	-	546
OJ970_06075	92	94	113	5	4	6	6	2	2	20	14	5	3	7	25	10	20	6	2	0	0	2	0	0	0	0	2	2	2	1	0	0	0	CP109963.1	1208680	1208979	-	300
OJ970_06080	5	4	8	4	0	0	0	0	0	6	2	2	2	0	10	0	0	0	2	0	2	0	2	0	2	0	0	2	0	1	0	2	4	CP109963.1	1209055	1209660	-	606
OJ970_06085	193	243	198	22	30	6	10	6	4	24	29	13	15	6	44	18	55	10	0	2	2	0	0	0	0	0	0	0	0	0	0	0	0	CP109963.1	1209764	1210672	+	909
OJ970_06090	38	54	70	0	6	8	6	4	6	8	8	2	8	5	26	10	8	10	0	2	2	0	0	0	0	2	0	2	2	2	4	0	4	CP109963.1	1210755	1212542	-	1788
OJ970_06095	287	423	394	2	1	2	5	4	2	15	13	2	2	2	22	5	20	2	0	0	0	0	0	0	0	0	0	0	3	0	0	0	0	CP109963.1	1212656	1213636	-	981
OJ970_06100	394	452	377	75	214	85	67	72	25	213	237	143	140	114	374	140	340	91	3	6	4	4	10	9	4	4	0	11	8	5	4	0	0	CP109963.1	1213682	1214680	-	999
OJ970_06105	480	456	462	74	176	115	47	61	32	142	192	116	93	101	355	135	318	85	2	6	0	0	4	8	2	1	2	6	4	7	0	0	0	CP109963.1	1214683	1215312	-	630
OJ970_06110	17	13	14	2	3	0	4	0	2	0	0	0	1	3	2	2	2	2	0	0	0	0	0	0	0	0	0	0	0	0	0	0	0	CP109963.1	1215435	1215677	+	243
OJ970_06115	3	7	10	2	0	0	0	0	0	0	0	0	4	1	0	0	0	0	0	0	0	0	0	0	2	0	0	0	0	0	0	0	2	CP109963.1	1215710	1216219	+	510
OJ970_06120	5	3	3	0	0	0	0	0	0	0	2	2	1	2	1	0	0	0	0	0	0	0	0	0	0	0	0	0	0	0	0	0	0	CP109963.1	1216227	1216427	+	201
OJ970_06125	12	16	12	0	0	0	0	0	0	2	1	2	2	0	2	0	0	0	0	0	0	0	0	0	0	0	0	0	0	0	0	0	0	CP109963.1	1216391	1216729	+	339
OJ970_06130	19	19	3	0	0	0	4	0	2	2	3	2	2	0	0	0	1	0	0	0	0	0	0	0	0	0	0	0	0	0	0	0	0	CP109963.1	1216797	1217030	+	234
OJ970_06135	12	17	5	0	0	0	1	0	1	0	1	0	2	1	0	0	1	1	0	0	0	0	0	0	0	0	0	0	0	0	0	0	0	CP109963.1	1217030	1217257	+	228
OJ970_06140	12	4	5	0	0	0	0	0	2	2	3	0	2	2	0	0	1	8	0	0	0	0	0	0	0	0	0	0	0	0	0	0	0	CP109963.1	1217254	1218105	+	852
OJ970_06145	83	69	102	2	2	2	10	2	2	2	9	4	14	6	20	0	15	7	0	0	0	4	2	0	0	2	2	0	2	2	0	0	0	CP109963.1	1218102	1220486	+	2385
ltrA	1089427	1094735	1186118	31859	51194	27159	18677	21764	10310	47972	61122	42137	52905	40955	132424	61737	125224	32496	696	787	826	3714	5185	4358	593	614	534	2748	1821	2204	343	206	106	CP109963.1;CP109963.1;CP109963.1;CP109963.1;CP109963.1;CP109963.1;CP109963.1;CP109964.1	1220964;1835838;1383975;3077589;3082200;3402438;3411549;105633	1222451;1837325;1385462;3079076;3083687;3403925;3413036;107120	+;+;-;-;-;-;-;+	11904
OJ970_06155	2083	2470	2173	236	360	184	47	42	33	116	125	113	81	82	261	126	184	81	0	4	8	9	18	7	4	0	0	7	8	0	0	0	0	CP109963.1	1222559	1222747	+	189
OJ970_06160	1813	2153	1836	176	288	153	40	36	25	112	116	100	102	80	263	118	143	80	0	2	7	4	18	7	4	2	0	6	4	0	0	0	0	CP109963.1	1222759	1222923	+	165
OJ970_06165	151	158	164	14	15	7	5	3	2	12	14	8	6	7	26	17	29	3	0	0	1	0	2	0	0	0	0	0	0	0	0	0	0	CP109963.1	1222993	1223973	+	981
OJ970_06170	102	61	96	13	16	6	3	4	1	9	17	2	13	2	23	2	29	4	0	2	2	0	2	2	0	0	0	0	0	0	0	0	0	CP109963.1	1224058	1224192	+	135
OJ970_06175	5033	4295	5290	34	122	85	28	30	30	89	134	91	161	97	393	118	414	84	0	0	2	8	4	12	1	0	2	8	0	4	0	0	0	CP109963.1	1224288	1224971	-	684
OJ970_06180	7120	6613	8143	54	106	101	95	53	41	156	185	141	229	165	485	163	459	112	0	2	1	25	12	15	1	4	1	10	8	11	0	2	2	CP109963.1	1224958	1226037	-	1080
OJ970_06185	13112	11578	15415	189	268	219	249	130	95	347	426	309	464	382	980	321	607	318	2	0	8	43	36	39	2	4	2	22	10	14	0	4	2	CP109963.1	1226037	1227038	-	1002
OJ970_06190	15392	11616	13700	293	199	163	78	59	48	75	92	92	189	160	306	82	263	76	0	0	0	37	27	51	0	5	5	23	6	20	2	2	0	CP109963.1	1227560	1227829	+	270
OJ970_06195	340	269	321	17	25	20	8	10	4	10	8	6	12	29	57	19	37	9	2	0	0	0	3	0	0	0	0	2	0	4	0	0	0	CP109963.1	1227886	1228902	-	1017
OJ970_06200	25	28	24	0	0	2	2	0	0	0	6	3	2	0	7	0	9	10	0	0	2	2	2	0	0	0	0	0	0	0	0	0	0	CP109963.1	1228929	1230692	-	1764
OJ970_06205	67	59	70	5	2	2	2	2	0	6	0	0	0	0	3	0	2	0	0	0	0	2	0	0	0	0	0	0	0	0	0	0	0	CP109963.1	1230833	1231666	+	834
OJ970_06210	29	51	30	4	0	0	0	0	0	0	2	4	2	2	6	2	4	2	0	0	0	1	0	0	0	0	0	0	0	0	0	2	0	CP109963.1	1231683	1232735	+	1053
gpM	5	2	8	2	0	2	2	0	0	2	2	4	2	0	4	9	0	0	0	0	2	2	0	2	0	6	0	4	2	0	2	0	2	CP109963.1	1232739	1233392	+	654
OJ970_06220	9	3	4	2	0	2	0	0	0	2	0	0	0	2	0	1	0	0	0	0	0	0	0	0	0	0	0	0	0	0	0	0	0	CP109963.1	1233488	1233952	+	465
OJ970_06225	6	5	1	0	0	0	3	0	2	0	0	0	1	0	0	0	0	0	0	0	0	0	0	0	0	0	0	0	0	0	0	0	0	CP109963.1	1233952	1234155	+	204
OJ970_06230	3	2	2	0	0	0	4	0	2	0	1	0	2	0	0	0	1	0	0	0	0	0	0	0	0	0	0	0	0	0	0	0	0	CP109963.1	1234159	1234374	+	216
OJ970_06235	0	5	2	0	0	0	1	0	0	1	2	0	0	0	0	0	5	0	0	0	0	0	0	0	0	0	0	0	0	0	0	0	0	CP109963.1	1234355	1234864	+	510
OJ970_06240	5	23	10	0	0	0	0	0	0	3	0	0	2	0	1	2	6	0	0	0	0	0	0	0	0	0	0	0	2	0	0	0	0	CP109963.1	1234869	1235252	+	384
lysB	44	37	46	0	1	4	4	0	0	12	8	3	8	5	20	7	17	4	0	0	0	1	0	2	0	0	0	0	1	0	0	0	0	CP109963.1;CP109963.1	1235249;3391252	1235677;3391680	+;-	858
lysC	215	255	284	20	42	15	22	13	10	52	42	29	26	19	97	26	74	22	2	0	2	0	0	2	2	0	2	2	2	2	0	0	0	CP109963.1;CP109963.1;CP109963.1	1235565;4855460;3391119	1235810;4856809;3391367	+;+;-	1845
OJ970_06255	12	8	14	0	2	0	2	0	0	4	1	0	0	0	5	2	10	2	0	0	0	0	0	0	0	0	0	0	0	0	0	0	0	CP109963.1	1235773	1236195	+	423
OJ970_06260	4	4	8	0	2	0	0	0	2	3	4	1	0	2	6	2	0	1	0	0	0	0	1	0	0	0	0	0	0	0	2	0	0	CP109963.1	1236188	1236634	+	447
OJ970_06265	78	49	56	6	11	16	30	16	19	30	39	22	28	25	65	10	11	12	0	0	0	2	2	0	0	2	0	2	2	4	0	0	0	CP109963.1	1236657	1237523	-	867
OJ970_06270	14	29	18	3	2	3	0	2	0	8	1	3	4	0	0	0	2	0	0	2	2	0	2	0	0	0	0	0	0	3	0	4	0	CP109963.1	1237618	1238190	+	573
OJ970_06275	35	53	39	4	2	2	0	0	0	2	0	9	4	0	4	2	6	0	0	0	0	0	0	0	0	0	0	0	0	0	0	0	0	CP109963.1	1238187	1238549	+	363
OJ970_06280	18	15	18	3	3	2	0	4	2	0	2	1	0	0	1	4	7	0	0	0	0	0	0	0	0	0	0	0	0	2	0	2	0	CP109963.1	1238536	1239444	+	909
OJ970_06285	72	55	78	4	4	0	2	6	2	1	4	4	12	0	8	4	6	4	0	0	0	2	2	0	0	0	0	0	2	0	2	0	0	CP109963.1	1239434	1240108	+	675
OJ970_06290	104	111	115	13	6	1	2	2	2	16	12	4	7	6	26	4	26	6	0	0	0	0	0	0	0	0	0	0	0	0	2	0	0	CP109963.1	1240110	1242059	+	1950
OJ970_06295	41	58	49	4	2	0	1	3	2	7	4	2	4	2	14	10	14	0	0	0	0	0	0	0	0	0	0	0	0	0	0	0	0	CP109963.1	1242069	1243187	+	1119
OJ970_06300	20	62	29	2	0	2	4	2	2	12	10	8	14	6	20	12	33	6	0	2	0	0	0	0	0	0	0	0	2	2	0	2	2	CP109963.1	1243239	1244312	+	1074
OJ970_06305	28	41	32	0	0	0	0	0	0	1	2	4	9	0	4	0	3	2	0	0	0	0	0	0	0	0	0	0	0	2	0	0	0	CP109963.1	1244461	1245633	+	1173
OJ970_06310	378	433	380	6	4	4	0	0	0	3	2	4	6	4	12	4	26	0	0	2	0	4	2	0	0	0	0	0	0	4	0	0	0	CP109963.1	1245643	1246158	+	516
OJ970_06315	72	58	51	0	2	0	0	0	0	0	0	2	0	0	1	0	0	0	0	0	0	1	1	0	0	0	0	0	0	0	0	0	0	CP109963.1	1246211	1246510	+	300
OJ970_06320	1	0	2	0	0	0	0	0	0	0	0	0	0	0	0	0	0	0	0	0	0	0	0	0	0	0	0	0	0	0	0	0	0	CP109963.1	1246525	1246644	+	120
OJ970_06325	0	1	3	0	0	0	0	0	0	1	0	0	0	0	0	0	0	1	0	0	0	0	2	0	0	0	0	0	0	0	0	0	0	CP109963.1	1246637	1246722	+	86
OJ970_06330	401	440	482	25	27	10	26	10	4	47	51	34	46	16	138	54	107	25	2	0	4	6	2	4	2	0	0	4	2	2	0	0	0	CP109963.1	1247222	1249267	+	2046
OJ970_06335	602	680	540	16	13	4	6	5	5	28	19	11	10	3	40	12	31	11	0	1	3	1	0	1	0	2	0	0	0	0	0	0	0	CP109963.1	1249264	1249749	+	486
OJ970_06340	1906	2065	2010	85	60	46	39	28	14	81	57	88	75	70	223	75	203	36	0	2	4	4	4	4	0	2	4	14	10	4	0	2	4	CP109963.1	1249746	1250840	+	1095
OJ970_06345	220	213	213	8	14	10	5	12	10	6	18	6	2	6	23	0	5	5	0	0	0	2	2	2	0	2	0	1	0	0	0	0	0	CP109963.1	1250907	1251125	+	219
OJ970_06350	276	214	259	35	8	18	12	4	3	8	16	16	18	11	37	5	14	14	0	1	0	0	2	1	0	0	0	2	0	2	0	0	0	CP109963.1	1251153	1251530	-	378
smpB	5042	6830	5106	202	432	238	96	106	52	219	245	218	208	188	580	144	313	140	4	10	8	21	18	30	2	0	4	16	4	8	2	2	0	CP109963.1	1252134	1252616	-	483
OJ970_06365	4435	6758	5236	171	171	135	80	76	36	205	140	165	120	109	220	81	161	66	7	2	6	14	22	14	6	4	2	22	14	14	6	0	0	CP109963.1	1252766	1253203	+	438
OJ970_06370	575	782	620	39	54	37	14	21	12	61	38	39	29	41	107	33	81	15	4	4	4	5	3	2	0	1	0	8	7	0	0	0	0	CP109963.1	1253193	1253483	+	291
bamE	2122	2633	2048	41	42	56	36	50	18	104	72	91	54	57	144	36	84	18	2	4	2	6	8	8	2	2	2	4	2	6	0	2	0	CP109963.1	1253550	1253891	-	342
recN	13199	15751	14242	469	381	292	84	52	28	160	205	173	212	182	389	320	524	102	6	8	12	38	25	26	4	0	0	10	8	8	2	0	0	CP109963.1	1254039	1255700	-	1662
nadK	1310	1530	1338	42	48	28	27	17	14	47	39	36	20	40	90	28	66	18	0	0	4	0	10	2	0	2	0	2	0	2	0	0	0	CP109963.1	1255787	1256665	-	879
grpE	647	625	576	96	133	98	248	265	94	454	503	538	384	338	728	264	398	238	2	6	8	22	33	20	4	8	12	34	20	40	2	2	2	CP109963.1	1256790	1257380	+	591
OJ970_06395	143	181	142	12	62	30	34	26	23	127	93	86	37	56	181	58	148	64	2	2	4	3	6	8	2	2	0	0	8	6	0	4	0	CP109963.1	1257500	1258786	-	1287
OJ970_06400	209	171	212	13	28	9	18	18	11	47	32	40	13	35	73	16	23	13	2	0	0	2	4	2	0	0	0	6	0	4	2	0	0	CP109963.1	1258806	1259597	-	792
ffh	2998	3779	3485	142	310	164	159	145	67	534	470	406	404	330	984	385	858	210	8	2	13	16	64	37	1	4	5	14	15	26	0	4	2	CP109963.1	1259761	1261125	+	1365
rpsP	333	387	337	21	146	38	149	190	112	675	579	463	484	426	1249	706	1146	396	0	0	3	8	58	46	9	11	5	16	16	21	1	1	0	CP109963.1	1261385	1261633	+	249
rimM	3321	3618	3639	236	1293	418	1958	2139	1160	7094	6690	6012	4918	5429	14092	5867	11254	3710	16	18	37	154	668	575	66	100	72	185	171	199	14	24	12	CP109963.1	1261652	1262200	+	549
trmD	6711	7483	7369	282	1795	541	2669	2784	1483	9450	9677	7959	7437	7010	20788	10758	23078	5828	8	20	62	225	927	786	87	140	85	264	283	262	36	22	26	CP109963.1	1262232	1262999	+	768
rplS	888	845	1077	37	191	65	275	306	154	869	872	806	560	607	1700	681	1879	307	0	2	7	20	106	79	9	13	11	39	31	31	5	4	4	CP109963.1	1263039	1263386	+	348
OJ970_06430	72	39	43	6	4	4	2	2	6	14	15	5	16	13	17	8	6	4	0	0	0	2	0	2	0	0	0	0	0	0	0	0	0	CP109963.1	1263506	1263964	+	459
OJ970_06435	18	21	21	2	2	4	5	8	11	41	79	103	124	61	167	158	270	60	0	0	0	0	1	0	0	0	0	0	1	0	0	0	0	CP109963.1	1264021	1265391	+	1371
OJ970_06440	18	22	18	2	8	2	6	6	2	40	38	32	38	34	43	24	40	18	0	0	0	2	6	2	2	4	0	0	2	0	0	0	2	CP109963.1	1265400	1265882	-	483
dgcN	81	93	82	2	22	12	6	8	16	50	37	19	16	17	61	15	32	11	0	0	2	4	3	1	0	0	0	4	0	2	0	0	0	CP109963.1	1265896	1267119	-	1224
OJ970_06450	80	100	56	8	9	12	16	13	6	36	52	32	25	16	75	10	27	14	0	0	0	0	4	6	0	2	0	1	4	2	2	0	0	CP109963.1	1267112	1267621	-	510
aroF	150646	174608	154999	8423	17477	7788	6644	7715	3577	17349	17678	14218	12958	11560	34509	11790	27531	8256	277	266	344	715	1392	1133	200	186	173	786	642	733	87	50	38	CP109963.1	1267964	1269034	+	1071
tyrA	75333	84431	79018	5554	14676	5990	6048	6866	3385	16123	16896	12939	12803	11366	36782	12229	28942	8758	194	216	250	513	1182	891	165	194	195	593	545	569	74	62	39	CP109963.1	1269044	1270165	+	1122
OJ970_06465	3543	4021	4028	128	433	213	257	312	168	771	714	601	520	468	1773	633	1263	370	6	5	16	22	51	57	6	12	1	23	9	16	3	0	2	CP109963.1	1270228	1271100	+	873
pheA	1285	1493	1463	455	645	314	138	200	75	458	471	337	307	269	919	349	663	197	2	2	12	16	44	15	0	5	5	25	14	15	4	0	0	CP109963.1	1271097	1272257	-	1161
pheL	10	1	10	0	1	0	0	0	0	0	0	0	0	0	2	0	4	0	0	0	0	0	0	0	0	0	0	0	0	0	0	0	0	CP109963.1	1272358	1272405	-	48
raiA	939950	861035	1040237	8124	3434	5274	640	464	268	968	1222	1208	5562	3234	3151	1650	4441	568	68	46	18	2208	1502	1958	16	16	12	284	86	128	54	6	6	CP109963.1	1272512	1272847	-	336
bamD	724	746	724	97	166	69	127	160	58	280	263	220	130	197	368	71	139	84	4	2	4	10	24	18	4	8	2	8	24	8	0	2	2	CP109963.1	1273118	1273855	-	738
rluD	878	936	969	28	75	42	50	62	25	148	156	116	36	83	148	38	95	65	0	2	0	2	19	23	0	0	0	8	4	5	0	0	0	CP109963.1	1273987	1274967	+	981
yfiH	1380	1626	1571	88	107	81	58	50	18	160	164	89	108	116	260	181	350	94	0	0	0	2	6	12	2	2	0	6	6	12	0	0	0	CP109963.1	1274964	1275695	+	732
clpB	3466	3553	3692	220	282	149	387	405	188	1048	1371	1036	1175	955	2994	1661	3467	923	0	12	8	32	46	48	16	28	8	128	88	80	6	2	6	CP109963.1	1275825	1278398	+	2574
OJ970_06525	2495	3274	2540	122	201	159	80	61	43	173	150	117	92	78	499	81	281	87	2	0	2	14	10	16	0	2	6	11	4	14	2	1	2	CP109963.1	1284364	1285662	+	1299
OJ970_06530	232	276	260	12	21	34	9	10	6	21	23	16	19	13	94	24	62	12	0	0	0	6	1	0	0	0	0	6	2	0	0	2	0	CP109963.1	1285666	1285989	-	324
pssA	307	371	414	41	88	39	53	40	23	173	178	137	145	179	628	273	474	101	0	2	0	6	3	5	2	0	0	1	2	8	2	0	0	CP109963.1	1286031	1287386	-	1356
pat	9080	10478	10134	217	204	175	84	74	34	156	193	160	241	196	702	210	556	148	4	4	6	34	26	44	0	0	2	18	6	20	2	2	2	CP109963.1	1287507	1290158	-	2652
tapT	342	375	444	18	10	0	4	9	2	14	8	10	12	8	30	5	28	7	0	0	0	0	2	4	0	0	0	2	0	0	0	2	2	CP109963.1	1290193	1290891	-	699
trxC	4314	5157	4432	76	55	69	118	128	68	221	182	181	86	131	126	62	65	71	6	0	2	16	54	42	22	24	26	44	68	30	14	6	4	CP109963.1	1290961	1291386	-	426
OJ970_06555	1524	1613	1682	52	126	42	72	76	38	285	362	317	260	232	622	286	708	198	6	2	2	12	30	16	0	6	0	6	12	18	4	0	0	CP109963.1	1291590	1292675	+	1086
ung	313	378	353	20	39	38	10	10	6	28	20	24	30	6	33	10	30	12	0	0	0	2	0	0	0	2	0	0	2	0	0	0	0	CP109963.1	1292733	1293422	-	690
grcA	6093	6055	6665	324	324	346	178	18	46	344	143	246	364	474	960	364	1088	332	10	4	2	22	6	12	0	0	0	72	4	44	2	0	0	CP109963.1	1293736	1294119	+	384
srmB	663	907	700	60	136	80	62	84	46	210	168	144	92	82	218	54	145	28	4	0	4	10	11	11	0	2	2	12	10	18	0	2	0	CP109963.1	1294165	1295496	-	1332
OJ970_06575	135	170	124	23	70	26	31	36	20	66	96	32	47	37	158	58	138	20	4	3	2	2	0	8	0	0	2	3	6	3	0	0	0	CP109963.1	1295628	1296365	+	738
nadB	799	898	828	34	72	36	49	73	36	117	83	94	98	58	223	113	192	52	2	4	0	6	2	4	0	2	3	9	7	4	4	4	2	CP109963.1	1296350	1297969	-	1620
rpoE	6990	7636	7093	403	513	428	625	848	450	1632	1879	1336	1174	1121	3584	1087	2101	778	14	4	12	55	89	66	24	28	24	59	98	105	4	8	6	CP109963.1	1298390	1298965	+	576
rseA	5456	6673	6169	212	237	210	266	385	148	827	972	724	743	597	2056	674	1442	420	10	4	13	27	39	38	7	6	6	31	56	32	4	2	2	CP109963.1	1298998	1299648	+	651
rseB	291	434	340	25	23	31	31	37	14	118	71	84	46	67	264	71	117	56	0	0	0	2	0	3	2	4	0	6	6	7	0	0	0	CP109963.1	1299648	1300604	+	957
rseC	75	94	60	8	11	16	5	9	5	30	32	20	10	19	48	15	21	14	0	2	0	0	0	2	0	0	1	5	3	3	2	0	0	CP109963.1	1300601	1301080	+	480
lepA	780	871	953	77	278	106	255	223	110	799	657	628	527	524	1228	496	1068	332	6	2	3	20	47	27	11	14	8	23	16	20	0	0	5	CP109963.1	1301266	1303065	+	1800
lepB	421	439	414	23	164	26	143	130	64	371	388	320	261	192	587	207	483	167	0	0	6	8	36	38	2	0	4	25	26	20	4	2	2	CP109963.1	1303081	1304055	+	975
rnc	427	492	467	77	287	132	223	237	164	928	870	600	621	693	2033	758	1830	430	0	4	6	18	65	39	8	10	9	28	30	36	4	0	2	CP109963.1	1304305	1304985	+	681
era	112	132	91	28	114	50	98	97	59	286	246	202	188	213	534	197	476	130	2	0	0	3	24	17	2	5	4	10	9	16	0	0	0	CP109963.1	1304982	1305887	+	906
recO	118	146	120	15	13	14	18	10	8	41	25	29	12	22	63	28	40	19	0	0	4	2	5	8	0	0	0	3	3	1	0	0	0	CP109963.1	1305899	1306636	+	738
pdxJ	605	784	644	95	109	81	48	55	29	113	76	84	58	61	180	64	121	57	2	0	4	0	18	3	5	2	2	2	4	10	0	0	2	CP109963.1	1306648	1307379	+	732
acpS	288	329	337	34	64	22	22	21	15	76	59	57	61	44	177	57	103	40	1	0	1	0	5	0	7	3	3	0	4	2	0	0	3	CP109963.1	1307379	1307759	+	381
OJ970_06640	89	126	156	19	59	17	26	14	10	35	39	31	38	25	58	26	45	8	0	0	1	0	0	2	2	0	0	0	3	0	0	0	0	CP109963.1	1307772	1308032	-	261
OJ970_06645	616	732	609	28	39	19	20	9	9	29	38	23	37	39	57	13	53	10	1	0	2	2	8	0	2	0	2	2	2	0	0	0	0	CP109963.1	1308089	1308937	-	849
yfhb	1706	1743	1674	29	31	23	16	17	18	65	46	24	56	50	103	48	86	26	0	0	2	4	14	12	2	0	0	6	0	8	2	0	0	CP109963.1	1309151	1309786	+	636
tadA	269	332	277	5	25	9	4	7	4	38	45	31	52	33	83	68	108	22	2	0	0	2	6	0	2	0	4	0	2	4	0	2	0	CP109963.1	1309849	1310358	+	510
mltF	166	200	162	4	8	2	12	3	14	35	23	40	22	19	36	24	32	14	0	2	4	6	4	2	2	0	0	2	2	2	0	2	0	CP109963.1	1310355	1311971	-	1617
purL	322	361	322	50	190	118	504	442	222	1522	1324	1239	928	828	2078	1042	2167	544	2	6	10	46	96	82	12	22	16	56	48	48	4	12	2	CP109963.1	1312147	1316034	+	3888
OJ970_06670	1148	1137	1378	50	84	51	28	47	28	114	138	122	89	99	282	98	165	54	0	6	8	8	6	14	2	7	2	7	6	10	0	0	2	CP109963.1	1316625	1318046	+	1422
qseG	509	484	455	36	74	33	33	37	23	90	120	79	87	94	322	131	216	70	2	4	2	5	9	3	6	2	2	4	3	3	0	0	0	CP109963.1	1318076	1318762	+	687
glrR	423	426	402	29	92	48	69	40	35	166	167	124	170	116	587	204	435	125	3	3	2	4	8	8	7	4	2	10	6	2	4	2	0	CP109963.1	1318749	1320086	+	1338
glnB	378	434	377	35	45	22	17	18	14	51	42	37	27	21	84	23	51	13	0	2	2	0	5	1	2	2	0	0	2	0	0	0	0	CP109963.1	1320152	1320490	+	339
hmpA	977	1509	1240	34	90	37	26	14	9	58	69	44	127	86	208	129	123	85	4	0	0	12	6	4	6	0	0	8	4	0	2	0	0	CP109963.1	1320564	1321754	-	1191
OJ970_06695	2417	2337	2734	620	940	615	2448	3042	1218	6876	6941	5878	6731	5393	13361	4625	7318	3854	14	20	45	213	540	370	84	102	98	274	222	224	40	30	16	CP109963.1	1322080	1323333	+	1254
OJ970_06700	121	135	124	2	9	4	8	11	0	37	18	25	8	14	47	11	18	1	0	0	0	4	0	2	0	2	0	2	2	0	0	0	0	CP109963.1	1323389	1323811	-	423
OJ970_06705	763	804	839	60	93	44	52	32	26	118	115	76	100	104	287	123	288	58	0	0	0	3	10	14	2	2	2	6	5	6	2	2	0	CP109963.1	1323885	1325081	-	1197
OJ970_06710	426	442	420	10	27	16	8	18	4	14	40	20	26	23	70	34	78	20	6	0	2	10	4	0	2	4	0	6	4	6	0	0	0	CP109963.1	1325194	1328469	+	3276
OJ970_06715	279	274	312	14	22	6	12	10	4	36	20	20	18	32	24	28	24	20	0	0	0	4	2	2	0	4	6	0	2	2	0	0	0	CP109963.1	1328539	1329975	+	1437
OJ970_06720	157	196	191	12	15	11	7	7	5	17	24	25	7	14	58	18	100	15	0	0	0	2	2	4	0	0	0	2	1	0	0	0	0	CP109963.1	1329975	1330808	+	834
OJ970_06725	1121	1376	1370	39	35	71	33	20	25	80	103	66	61	100	273	91	438	75	2	0	0	6	10	2	4	10	4	4	10	5	0	0	0	CP109963.1	1330891	1332027	+	1137
csiE	9686	10772	10459	165	108	136	113	79	55	236	312	188	351	263	876	423	1253	236	2	0	0	28	32	12	10	2	6	22	18	21	2	0	0	CP109963.1	1332024	1333301	-	1278
OJ970_06735	1818	2281	1946	17	16	7	13	14	2	37	45	30	32	25	66	26	61	27	2	0	0	4	8	5	0	2	0	0	0	0	1	0	0	CP109963.1	1333426	1334064	+	639
OJ970_06740	526	617	581	8	6	2	5	9	6	17	18	8	10	10	40	9	21	6	0	0	0	2	2	2	0	0	0	0	2	4	0	0	0	CP109963.1	1334055	1335035	+	981
OJ970_06745	40	71	69	4	15	6	8	10	10	27	18	12	7	8	33	10	25	6	0	0	0	0	2	0	0	0	4	2	0	0	0	0	0	CP109963.1	1335135	1335971	+	837
suhB	96	115	107	20	82	38	96	58	71	407	220	286	89	170	317	55	207	92	0	0	0	4	38	18	0	6	4	8	18	20	0	0	0	CP109963.1	1336018	1336821	-	804
trmJ	1563	2066	1810	93	129	101	121	89	52	368	292	245	279	251	760	312	704	249	10	2	3	20	32	24	8	5	2	15	8	4	0	0	2	CP109963.1	1336942	1337676	+	735
iscR	11486	13383	12089	225	500	387	397	478	153	1110	928	282	655	417	1851	619	848	380	8	4	8	31	64	53	17	12	10	20	24	42	2	0	0	CP109963.1	1337911	1338402	+	492
iscS	38540	48643	47300	721	3167	695	907	901	336	2316	1954	1199	1336	961	4058	1074	2265	874	18	12	14	118	199	214	31	26	28	76	85	79	12	14	6	CP109963.1	1338581	1339795	+	1215
iscU	44370	50773	52482	465	1943	279	407	357	182	1149	975	740	899	598	2350	743	1760	458	12	9	9	114	143	155	16	20	19	42	38	38	12	2	3	CP109963.1	1339822	1340208	+	387
iscA	12782	17109	14961	238	819	131	166	165	75	616	514	399	298	241	737	205	394	150	6	2	5	39	43	47	2	8	3	26	30	26	6	0	0	CP109963.1	1340226	1340549	+	324
hscB	441	549	439	78	384	62	64	103	76	223	192	170	88	91	280	43	103	106	2	6	4	8	18	16	2	4	2	14	15	6	2	2	2	CP109963.1	1340624	1341139	+	516
hscA	1240	1458	1194	38	294	50	73	81	35	205	204	175	120	97	362	236	413	88	0	5	4	9	17	17	6	4	4	8	10	2	2	0	2	CP109963.1	1341155	1343005	+	1851
fdx	4591	6375	5443	112	299	96	89	112	57	295	172	196	80	125	255	63	167	80	4	0	0	14	18	31	8	2	0	11	13	6	0	0	0	CP109963.1	1343007	1343342	+	336
iscX	4982	7167	5976	98	157	66	62	66	28	196	128	115	76	82	234	71	108	60	3	1	2	7	11	34	4	0	0	7	8	4	0	2	0	CP109963.1	1343344	1343544	+	201
pepB	7485	8789	8054	297	488	248	131	177	94	354	339	327	365	277	906	484	1071	245	10	7	12	44	39	35	3	2	4	18	24	18	2	7	0	CP109963.1	1343615	1344901	+	1287
sseB	801	1101	967	89	177	92	89	130	47	249	247	199	112	137	383	119	270	110	6	3	2	8	16	20	2	4	2	9	13	10	0	2	2	CP109963.1	1345000	1345776	+	777
OJ970_06810	116	151	108	10	18	5	24	18	11	57	57	32	4	25	90	16	56	14	2	0	0	3	2	1	4	2	0	4	0	0	2	0	0	CP109963.1	1345847	1346689	-	843
sseA	3387	3518	3438	84	60	46	32	22	23	60	48	87	112	52	226	106	224	54	0	0	0	20	8	14	4	0	0	12	8	10	2	0	0	CP109963.1	1346916	1347773	-	858
OJ970_06820	4660	5746	5326	149	194	128	253	312	112	571	713	616	719	621	1786	1095	1728	471	4	4	2	22	46	20	2	2	14	33	20	20	0	4	0	CP109963.1	1347979	1352928	+	4950
pbpC	216	340	310	20	32	16	44	53	20	129	139	90	76	96	224	79	171	66	0	2	4	4	6	12	0	4	2	7	10	2	6	8	4	CP109963.1	1352929	1355253	+	2325
ndk	104	97	69	9	12	7	21	36	9	61	59	55	32	34	87	32	52	21	0	0	0	1	5	2	2	2	2	6	7	8	0	0	0	CP109963.1	1355414	1355845	+	432
OJ970_06835	95	64	74	15	126	40	152	126	69	435	333	258	243	333	773	196	416	217	1	0	0	14	25	24	4	4	6	19	9	16	0	2	2	CP109963.1	1356329	1357495	+	1167
rodZ	1197	1326	1248	103	197	136	174	143	62	432	360	320	162	238	635	161	441	134	1	3	0	10	31	34	1	3	3	13	17	17	2	2	3	CP109963.1	1357772	1358767	+	996
ispG	955	1218	1050	91	229	113	151	138	70	451	452	322	379	333	1005	406	877	223	2	8	8	26	18	16	4	4	6	10	6	15	6	4	1	CP109963.1	1358794	1359915	+	1122
hisS	5399	6613	5946	346	592	349	297	374	192	1036	914	853	542	593	1621	528	1132	342	14	4	14	28	66	46	8	4	8	38	38	37	6	2	0	CP109963.1	1360007	1361281	+	1275
OJ970_06855	1835	2215	2046	129	239	120	114	152	92	479	419	362	264	247	796	256	670	157	2	1	8	10	24	20	6	0	4	25	12	22	4	2	0	CP109963.1	1361316	1361936	+	621
bamB	1185	1309	1204	158	281	123	188	241	142	543	517	458	348	377	1104	361	812	330	4	12	13	25	37	26	10	12	6	28	29	18	8	15	3	CP109963.1	1361947	1363125	+	1179
der	541	652	567	54	275	92	177	136	79	542	426	405	255	314	803	355	671	243	0	6	10	12	52	26	2	2	0	12	26	16	2	4	0	CP109963.1	1363239	1364717	+	1479
OJ970_06870	974	1227	1228	16	10	2	4	10	1	10	12	10	20	22	81	32	58	22	0	0	0	4	10	0	0	2	0	0	2	4	0	2	2	CP109963.1	1364835	1365914	+	1080
OJ970_06875	125	203	153	6	4	0	5	2	2	9	6	5	1	0	16	2	3	8	0	0	0	0	0	0	0	0	0	0	0	0	0	0	0	CP109963.1	1365964	1366182	+	219
xseA	199	323	250	22	68	56	42	52	22	172	152	83	90	96	318	59	119	70	0	2	2	8	10	2	0	2	6	8	2	6	0	2	0	CP109963.1	1366166	1367557	-	1392
guaB	936	1083	1042	39	152	119	427	370	140	1276	1062	954	896	662	1922	806	1823	529	4	0	9	22	67	56	8	10	8	40	40	36	2	6	2	CP109963.1	1367716	1369182	+	1467
guaA	815	1039	973	87	262	108	314	340	172	1054	1071	880	815	651	1860	833	1605	558	0	2	8	27	73	55	14	10	5	46	18	46	0	8	6	CP109963.1	1369250	1370827	+	1578
OJ970_06895	61	86	61	13	7	7	8	2	14	14	36	27	22	25	65	24	47	22	0	0	0	0	5	4	0	0	0	0	2	0	0	0	0	CP109963.1	1371019	1372269	+	1251
OJ970_06900	634	576	664	30	34	30	4	10	6	18	30	16	48	27	44	19	56	16	0	0	2	2	5	4	0	0	0	0	4	0	0	0	0	CP109963.1	1372451	1373044	-	594
OJ970_06905	679	673	639	48	47	32	3	0	1	6	0	2	6	2	8	5	6	0	0	0	0	0	0	0	0	0	0	0	1	0	0	2	0	CP109963.1	1373041	1373703	-	663
OJ970_06910	474	528	443	20	12	18	0	0	0	1	2	0	4	1	4	1	13	0	0	0	0	0	2	0	0	0	0	0	0	0	0	0	0	CP109963.1	1373700	1373858	-	159
OJ970_06915	656	873	732	29	9	15	0	0	0	2	0	0	5	2	6	1	20	0	0	1	0	2	4	0	0	0	0	0	0	0	0	0	0	CP109963.1	1373851	1374144	-	294
OJ970_06920	2672	3209	2887	61	49	49	2	0	0	9	0	2	25	2	7	3	6	0	2	4	0	7	5	5	0	0	0	0	0	0	0	0	0	CP109963.1	1374254	1374502	-	249
OJ970_06925	3229	3518	3118	62	66	51	6	4	0	6	6	0	20	4	10	1	4	2	2	1	0	8	8	2	0	0	0	0	0	0	4	0	2	CP109963.1	1374551	1375432	-	882
OJ970_06930	4734	4867	5144	87	85	55	5	0	2	2	2	0	10	11	2	6	15	4	6	0	4	8	1	8	0	0	0	2	0	2	2	0	0	CP109963.1	1375429	1376250	-	822
OJ970_06935	2831	2555	2814	37	41	24	3	0	0	0	0	0	7	7	0	2	4	1	0	0	0	5	6	1	0	0	0	2	0	0	1	0	0	CP109963.1	1376247	1376546	-	300
OJ970_06940	582	366	450	18	11	12	0	0	0	0	0	0	3	2	0	0	0	0	0	0	0	2	2	0	0	0	0	0	0	0	0	0	0	CP109963.1	1376543	1376692	-	150
OJ970_06945	3549	2900	4032	164	226	130	30	35	24	88	116	76	132	101	271	151	334	64	0	8	4	16	8	8	2	4	0	6	2	0	0	0	2	CP109963.1	1376913	1377494	-	582
OJ970_06950	78	103	125	0	0	3	0	0	2	4	6	2	1	1	5	1	8	0	0	0	0	0	0	0	0	0	0	0	2	0	0	0	0	CP109963.1	1377649	1377882	+	234
OJ970_06955	341	290	315	14	4	8	0	0	0	2	3	4	3	2	7	3	5	4	0	0	0	0	2	0	0	0	0	0	0	0	0	0	0	CP109963.1	1378029	1378238	+	210
OJ970_06960	641	664	654	22	16	13	5	0	6	8	9	6	19	4	21	5	33	10	0	2	4	5	2	6	0	4	0	0	2	2	2	0	2	CP109963.1	1378238	1379005	+	768
OJ970_06965	541	640	636	11	14	14	4	2	2	4	2	0	7	2	6	0	6	2	0	0	0	3	2	0	2	0	0	0	0	2	0	0	0	CP109963.1	1379002	1379787	+	786
OJ970_06970	1240	1266	1209	34	25	18	2	0	0	0	0	0	4	2	2	0	6	0	2	2	0	1	0	2	0	0	0	0	0	0	0	0	0	CP109963.1	1379907	1380254	+	348
OJ970_06975	276	210	214	12	12	15	0	0	0	0	0	0	6	0	0	0	0	2	2	0	0	1	0	0	0	0	0	0	0	0	0	0	0	CP109963.1	1380316	1380450	+	135
OJ970_06980	968	913	912	26	22	25	0	0	0	1	2	2	8	8	4	0	6	1	2	0	0	0	0	0	0	0	0	0	0	0	0	0	0	CP109963.1	1380447	1380857	+	411
OJ970_06985	2388	1769	2738	17	23	4	0	0	0	2	3	0	4	13	2	2	6	0	0	2	0	0	2	4	0	0	0	0	0	0	0	0	0	CP109963.1	1380841	1381032	+	192
OJ970_06990	3403	3169	3696	63	91	39	4	2	0	6	6	10	11	10	11	1	23	8	0	2	0	2	1	7	0	0	0	0	2	0	0	0	0	CP109963.1	1381029	1381673	+	645
OJ970_06995	831	805	802	43	61	30	0	6	1	13	13	10	14	14	25	24	37	11	0	0	0	5	0	1	2	0	0	4	0	0	0	2	2	CP109963.1	1381670	1382434	+	765
OJ970_07000	608	585	607	26	34	21	2	1	2	4	6	4	7	9	22	18	29	7	0	0	0	7	1	1	2	0	2	0	0	2	2	0	0	CP109963.1	1382434	1382727	+	294
OJ970_07005	749	832	851	53	46	31	5	2	2	10	21	16	17	17	58	26	59	25	0	2	2	3	1	2	0	0	2	0	0	4	1	0	0	CP109963.1	1382724	1383344	+	621
OJ970_07010	268	338	333	24	15	8	2	3	0	15	14	10	6	10	50	22	32	14	0	0	0	2	0	0	0	0	0	0	0	0	0	0	0	CP109963.1	1383341	1383547	+	207
OJ970_07015	152	186	201	22	15	6	4	6	0	9	10	14	3	0	26	15	11	6	0	0	0	0	0	0	0	0	0	0	0	0	0	0	0	CP109963.1	1383540	1383878	+	339
OJ970_07025	134	92	119	6	3	10	6	3	6	6	2	6	3	4	12	3	8	0	0	0	2	0	0	0	0	0	0	0	0	0	0	0	0	CP109963.1	1385863	1386120	+	258
OJ970_07030	1405	1349	1566	71	57	30	10	10	6	14	10	8	22	10	17	10	6	9	2	0	2	8	6	5	0	3	2	0	6	4	2	0	0	CP109963.1	1386198	1386782	+	585
OJ970_07035	389	392	380	25	30	30	4	4	2	12	16	13	9	7	44	18	18	12	0	0	2	0	2	2	0	2	1	0	3	0	0	2	2	CP109963.1	1386779	1388254	+	1476
OJ970_07040	213	273	279	8	10	10	10	2	8	20	22	25	20	20	40	8	56	10	0	0	0	4	0	0	0	0	0	0	2	4	2	0	0	CP109963.1	1388298	1388669	-	372
OJ970_07045	7	15	14	0	2	0	0	0	0	0	0	0	0	0	0	0	0	0	0	0	0	0	0	0	0	0	0	0	0	0	0	0	0	CP109963.1	1389423	1389629	+	207
OJ970_07050	74	59	71	2	5	2	2	2	0	0	2	0	0	0	0	4	0	0	2	0	0	0	0	0	0	0	0	0	0	2	2	0	0	CP109963.1	1389644	1391326	+	1683
OJ970_07055	60	58	53	1	4	0	2	0	0	0	2	0	0	0	2	1	0	0	0	0	0	0	0	0	0	0	0	0	0	0	0	0	0	CP109963.1	1391323	1391619	+	297
OJ970_07060	150	147	135	9	10	10	2	4	2	0	6	2	6	8	12	2	0	2	4	2	6	4	8	6	2	2	0	6	4	4	2	2	0	CP109963.1	1391622	1392302	+	681
OJ970_07065	84	64	79	9	0	6	2	2	0	0	4	0	0	0	2	6	4	0	0	0	0	1	0	0	0	0	0	0	2	0	0	0	0	CP109963.1	1392317	1393303	+	987
OJ970_07070	42	59	44	7	7	6	2	8	0	2	0	4	1	0	3	0	3	0	0	6	6	6	8	6	2	8	4	8	6	2	4	6	6	CP109963.1	1393357	1393794	+	438
OJ970_07075	50	53	79	3	4	5	4	4	0	1	0	2	6	3	4	0	3	0	0	0	0	6	0	0	0	0	0	0	0	0	0	0	0	CP109963.1	1393805	1394146	+	342
OJ970_07080	49	65	59	5	0	2	2	2	0	8	4	6	4	6	8	8	4	2	4	2	2	0	2	0	2	0	0	4	0	4	2	0	4	CP109963.1	1394197	1394520	+	324
OJ970_07085	22	33	27	3	0	2	0	2	0	0	2	1	0	3	5	6	4	2	0	0	1	0	1	0	0	0	0	0	0	0	0	0	0	CP109963.1	1394520	1395125	+	606
OJ970_07090	162	166	161	2	14	6	4	3	4	16	18	10	8	15	26	14	32	12	0	0	0	2	0	0	0	0	0	0	0	0	0	4	0	CP109963.1	1395125	1397602	+	2478
OJ970_07095	31	49	48	0	0	4	0	0	2	6	6	2	2	2	8	1	0	3	0	0	0	0	2	0	0	0	0	0	0	0	0	0	0	CP109963.1	1397602	1398066	+	465
OJ970_07100	39	45	41	4	2	0	2	0	0	4	8	0	2	0	8	4	6	4	2	0	0	0	2	0	0	0	0	0	2	0	0	0	0	CP109963.1	1398066	1398605	+	540
OJ970_07105	271	331	251	4	12	9	14	10	4	8	27	12	22	10	26	24	39	9	0	0	0	4	2	0	0	0	0	1	0	0	0	0	1	CP109963.1	1398616	1401150	+	2535
OJ970_07110	271	284	303	14	10	6	12	10	11	31	34	28	23	31	70	26	72	5	2	2	2	0	0	2	0	0	0	4	4	0	0	0	0	CP109963.1	1401150	1403060	+	1911
OJ970_07115	1929	2103	2241	63	61	34	34	18	14	66	75	77	62	69	185	61	153	38	0	2	0	8	9	6	0	0	0	0	6	5	2	0	0	CP109963.1	1403060	1405816	+	2757
OJ970_07120	911	797	786	13	10	10	6	6	0	2	2	4	8	4	6	3	2	2	0	0	0	0	2	0	0	0	0	0	0	0	0	0	0	CP109963.1	1406293	1406589	-	297
OJ970_07125	294	253	263	19	25	15	4	8	7	20	11	10	4	14	22	10	14	2	0	2	2	2	0	0	0	0	2	2	2	0	2	0	2	CP109963.1	1406747	1409404	+	2658
OJ970_07130	210	220	290	0	2	4	6	2	2	14	7	4	2	6	24	4	6	0	0	0	0	0	0	0	0	0	0	4	0	1	0	0	0	CP109963.1	1409417	1409680	+	264
OJ970_07135	760	725	819	65	388	172	201	220	90	391	275	298	194	205	427	131	276	115	0	4	10	12	44	42	6	8	6	30	6	12	2	0	2	CP109963.1	1409721	1410989	-	1269
OJ970_07140	100020	134145	132260	591	936	738	1030	503	370	2139	2168	1886	3794	2642	5533	4091	7823	2572	4	16	28	286	134	202	17	22	14	76	28	81	6	2	4	CP109963.1	1411331	1412593	-	1263
OJ970_07145	844	496	670	26	68	32	16	12	8	59	30	38	23	39	118	68	247	25	0	0	0	2	4	8	0	0	0	1	4	0	2	0	0	CP109963.1	1412817	1413731	+	915
OJ970_07150	6669	6150	7166	142	246	147	214	228	72	582	634	552	595	454	1233	461	1069	310	4	8	6	28	34	32	2	10	0	22	16	22	2	0	2	CP109963.1	1413988	1415304	+	1317
OJ970_07155	11	18	18	0	0	5	0	3	0	6	6	0	12	6	6	2	6	0	0	2	2	0	0	0	0	0	0	2	0	1	0	2	0	CP109963.1	1415391	1415795	+	405
OJ970_07160	7	14	4	0	0	0	0	0	0	0	0	0	2	3	2	0	2	2	0	0	2	0	0	0	0	0	0	0	0	0	0	0	0	CP109963.1	1415782	1416087	+	306
OJ970_07165	70	61	70	0	6	0	2	0	0	9	4	5	3	3	6	24	6	8	0	2	2	1	0	0	0	0	0	0	0	0	2	0	0	CP109963.1	1416077	1416706	+	630
OJ970_07170	145	147	172	4	2	2	2	2	0	10	4	11	3	1	15	2	10	2	0	0	0	2	0	0	0	0	0	0	0	0	0	0	0	CP109963.1	1416703	1417203	+	501
OJ970_07175	187	202	198	14	10	20	11	6	6	11	30	21	26	11	53	28	63	16	0	0	0	4	4	4	0	0	2	0	2	0	0	0	0	CP109963.1	1417390	1419258	-	1869
OJ970_07180	27	38	17	2	0	2	0	1	6	10	18	18	18	18	34	12	30	4	0	2	0	0	0	0	0	0	0	0	0	4	0	0	0	CP109963.1	1419242	1420420	-	1179
OJ970_07185	27	34	26	0	8	1	4	5	0	6	18	7	2	2	19	15	8	2	0	2	0	2	0	2	0	0	0	2	2	0	2	0	0	CP109963.1	1420714	1421946	-	1233
OJ970_07190	490	458	522	32	16	30	12	17	8	29	41	27	35	19	95	27	51	14	0	0	0	4	0	4	1	0	0	0	2	2	0	0	0	CP109963.1	1422020	1422931	+	912
OJ970_07195	26	28	40	0	13	5	0	1	4	7	11	9	5	7	12	3	10	6	0	0	0	2	0	0	1	0	0	0	0	0	0	0	0	CP109963.1	1423028	1423201	-	174
OJ970_07200	66	76	59	6	32	3	18	3	7	59	47	31	23	44	90	16	70	29	2	0	0	2	0	6	0	4	0	2	0	6	0	4	0	CP109963.1	1423572	1425800	+	2229
ppx	1528	1833	1539	162	373	177	192	187	119	582	472	378	400	363	1016	421	1184	293	12	10	14	33	42	36	6	14	12	26	32	40	8	6	4	CP109963.1	1425854	1427386	-	1533
ppk1	4290	4168	4430	261	294	185	138	152	86	375	409	317	279	265	613	225	408	151	2	10	6	36	29	19	4	12	12	18	22	18	2	0	2	CP109963.1	1427390	1429450	-	2061
purN	20	36	32	7	3	8	26	24	18	76	77	34	27	40	89	49	72	31	2	2	4	4	16	5	0	4	4	9	8	4	0	4	0	CP109963.1	1429631	1430272	-	642
purM	72	109	109	16	58	52	162	156	79	442	350	325	199	196	385	128	350	100	2	2	0	13	40	28	2	4	2	16	15	22	4	2	0	CP109963.1	1430269	1431306	-	1038
OJ970_07225	311	334	322	53	22	26	26	10	14	64	66	38	70	76	128	80	68	52	0	0	0	0	4	4	0	0	2	4	0	2	0	0	0	CP109963.1	1431570	1432463	+	894
OJ970_07230	589	652	560	54	48	52	28	16	6	95	73	59	105	111	191	65	125	42	0	2	0	2	6	0	2	0	2	9	10	4	4	4	4	CP109963.1	1432473	1433906	+	1434
upp	1366	1233	1560	53	43	31	80	70	52	251	280	338	300	297	534	224	837	156	2	0	0	4	22	14	4	8	2	16	7	10	2	0	2	CP109963.1	1434124	1434750	+	627
uraA	44	41	49	16	18	40	22	24	28	42	24	32	28	16	28	14	19	30	18	14	34	20	36	12	28	24	20	36	52	46	36	48	40	CP109963.1	1434846	1436132	+	1287
OJ970_07245	667	737	774	34	48	33	30	28	15	95	70	48	62	50	180	64	145	69	0	2	2	4	10	9	0	3	0	4	4	2	1	0	0	CP109963.1	1436231	1436932	+	702
OJ970_07250	2106	2166	2140	34	28	27	18	20	8	79	38	33	42	36	92	30	47	20	2	0	0	2	6	6	0	2	0	5	2	0	3	0	0	CP109963.1	1436929	1437840	-	912
bepA	965	1153	1056	70	74	28	74	68	56	223	257	187	256	198	577	232	574	153	4	0	0	9	16	8	4	2	10	12	18	2	2	0	0	CP109963.1	1438337	1439800	-	1464
OJ970_07265	24	27	21	0	2	0	2	0	0	6	0	0	1	1	0	0	0	0	0	0	0	0	0	0	0	0	0	2	0	2	0	0	0	CP109963.1	1439852	1439968	+	117
OJ970_07270	180	154	194	33	67	33	34	29	4	50	25	47	29	32	109	44	99	24	0	0	2	1	3	7	0	0	0	5	6	2	0	2	0	CP109963.1	1440023	1441084	+	1062
bcp	1536	1747	1623	101	144	82	48	70	17	106	131	95	61	76	198	40	146	44	2	0	2	6	6	11	0	4	4	3	6	4	0	2	0	CP109963.1	1441146	1441616	-	471
OJ970_07280	2030	2343	2121	116	174	78	52	58	15	92	111	62	116	64	268	80	162	38	4	2	2	4	5	10	0	0	2	8	5	0	0	0	2	CP109963.1	1441620	1442186	-	567
dapA	9628	10970	10306	814	1329	698	743	872	367	2704	2951	2236	2457	2212	6406	2696	4610	1789	24	40	32	70	171	106	18	32	28	70	64	66	20	10	10	CP109963.1	1442340	1443218	+	879
bamC	1163	1415	1240	264	615	261	313	343	131	902	914	679	857	581	1984	793	1511	603	7	13	20	16	58	61	8	2	10	31	39	23	3	0	0	CP109963.1	1443235	1444269	+	1035
OJ970_07295	1221	1054	1316	147	299	194	977	975	491	2084	2338	1766	1763	1461	4072	1234	2908	910	1	12	8	75	150	142	25	24	30	108	51	43	8	13	1	CP109963.1	1444485	1445198	+	714
OJ970_07300	1957	2231	1897	41	62	35	62	46	21	123	113	73	46	70	182	63	178	64	1	2	4	3	22	9	5	2	0	0	8	5	0	2	3	CP109963.1	1445318	1446193	+	876
OJ970_07305	1214	1256	1189	60	57	53	46	39	28	102	100	57	72	61	174	58	194	44	38	24	44	27	44	24	14	20	26	32	25	40	68	44	46	CP109963.1	1446203	1448206	+	2004
ypfH	1102	1100	1259	24	16	21	8	20	8	40	50	46	54	40	166	47	180	25	0	0	0	4	2	4	0	2	0	0	2	0	0	0	0	CP109963.1	1448283	1448978	+	696
OJ970_07315	335	432	370	12	21	11	13	12	4	42	33	12	37	29	91	18	69	12	0	0	0	2	4	2	2	0	2	0	3	0	0	2	0	CP109963.1	1449027	1449230	-	204
dapE	3615	4153	3879	131	276	168	144	150	68	499	467	364	332	332	937	388	850	251	2	6	2	17	33	16	4	4	2	14	20	16	3	6	2	CP109963.1	1449257	1450384	-	1128
OJ970_07325	77	96	79	9	4	2	2	0	0	7	6	10	4	4	7	0	8	2	0	0	0	0	4	0	0	0	0	0	0	4	0	0	0	CP109963.1	1450388	1450741	-	354
ypfM	834	841	891	43	22	29	17	7	6	18	11	19	35	22	21	8	4	10	0	0	0	2	5	3	0	0	0	7	2	2	2	0	0	CP109963.1	1451107	1451166	+	60
acrD	984	796	1038	27	46	31	33	19	16	62	61	55	62	40	113	36	48	36	4	2	0	5	7	11	4	0	0	5	14	6	2	0	8	CP109963.1	1451294	1454407	-	3114
aegA	217	278	265	16	34	36	26	24	15	16	20	21	57	30	88	44	33	26	16	14	14	12	20	10	6	16	6	20	18	16	18	20	22	CP109963.1	1454780	1456762	+	1983
nudK	457	619	491	20	28	20	18	22	16	34	56	32	42	48	96	58	112	18	0	0	0	2	1	2	0	0	2	0	0	2	0	0	0	CP109963.1	1456821	1457417	+	597
OJ970_07350	461	487	547	36	99	47	34	38	11	107	129	85	170	88	402	280	696	98	2	1	2	4	0	6	2	0	0	4	4	6	2	0	0	CP109963.1	1457481	1458527	+	1047
tal	9104	11347	10580	570	874	507	444	545	230	1169	1339	1103	1115	906	2823	1334	3168	642	18	17	16	54	76	70	14	16	10	74	45	42	7	4	2	CP109963.1;CP109963.1	1460528;4382092	1461484;4383045	-;-	1911
maeB	14055	17887	16035	500	540	356	193	208	104	420	440	328	672	402	1677	672	1770	402	4	4	4	59	59	52	14	7	6	21	24	16	4	4	0	CP109963.1	1461779	1464058	+	2280
eutS	115	130	136	2	0	2	4	4	2	2	2	0	3	1	8	1	7	0	0	0	0	0	0	0	0	0	0	0	4	2	0	2	0	CP109963.1	1464277	1464612	+	336
eutP	146	242	206	6	3	0	3	7	5	7	7	5	10	4	40	6	12	12	0	0	0	2	0	0	1	0	0	0	1	0	0	0	0	CP109963.1	1464625	1465104	+	480
eutQ	188	194	219	8	4	2	4	8	6	14	12	2	4	18	48	11	19	24	0	4	0	2	2	2	2	0	2	2	6	2	0	0	4	CP109963.1	1465082	1465771	+	690
eutT	13	18	22	0	0	0	0	0	0	0	2	0	0	2	2	0	4	0	0	0	0	2	2	2	0	0	0	0	0	0	0	0	0	CP109963.1	1465768	1466574	+	807
pta	1132	1230	1229	44	102	66	172	146	91	629	657	559	569	539	1437	653	1453	452	4	0	6	15	38	21	10	8	2	31	14	24	2	2	4	CP109963.1;CP109963.1	1466564;1565175	1467580;1567322	+;-	3165
eutM	722	896	772	4	6	0	8	8	3	6	4	6	9	4	31	5	29	11	0	0	0	2	2	0	0	0	0	2	8	2	0	0	0	CP109963.1	1467619	1467909	+	291
eutN	41	41	55	0	5	0	3	6	0	7	14	2	0	7	21	2	8	4	0	2	0	0	2	0	0	0	0	0	0	2	2	0	0	CP109963.1	1468038	1468325	+	288
OJ970_07405	44	46	70	4	7	2	3	8	8	9	11	4	8	15	53	13	13	8	0	0	2	0	2	2	0	0	0	2	0	5	3	2	2	CP109963.1	1468337	1469740	+	1404
eutJ	23	32	33	0	2	0	4	2	0	11	2	6	2	4	18	4	22	23	0	0	0	2	0	1	0	0	0	0	2	0	0	0	0	CP109963.1	1469750	1470589	+	840
eutG	39	45	37	4	2	2	4	6	4	12	12	7	24	12	47	15	42	16	0	0	0	0	0	4	0	0	2	0	0	0	1	0	0	CP109963.1	1470579	1471766	+	1188
eutH	16	16	24	6	1	0	5	1	0	6	4	0	10	7	15	7	6	7	0	0	0	0	0	2	0	0	0	1	0	2	0	0	2	CP109963.1	1471966	1473198	+	1233
eutA	42	39	40	2	7	4	5	8	0	8	8	4	2	6	30	14	12	4	2	0	0	2	0	0	0	0	0	2	2	0	0	0	0	CP109963.1	1473195	1474598	+	1404
eutB	68	116	88	6	2	4	12	9	4	14	14	18	6	8	46	0	32	16	2	0	2	0	0	2	4	0	2	0	6	6	2	2	0	CP109963.1	1474610	1475971	+	1362
eutC	87	102	70	6	14	10	10	28	9	24	47	45	41	38	97	22	103	40	0	0	0	4	2	2	0	0	0	4	2	2	2	0	0	CP109963.1;CP109963.1	1475992;4040830	1476891;4041606	+;+	1677
eutL	17	30	25	0	2	2	3	2	0	4	3	1	3	4	25	5	15	6	0	0	0	0	0	0	0	0	0	2	0	1	0	0	0	CP109963.1	1476901	1477560	+	660
eutK	87	96	95	4	7	3	7	4	0	6	8	6	6	2	35	6	29	8	0	0	0	2	0	0	2	0	0	0	0	0	0	0	0	CP109963.1	1477572	1478057	+	486
eutR	140	173	150	10	40	16	16	10	8	78	53	41	28	19	105	30	109	56	0	0	0	2	2	2	0	0	0	4	9	2	0	0	0	CP109963.1	1478103	1479155	+	1053
hemF	83	118	96	11	34	15	46	13	12	115	65	67	53	67	133	45	108	33	6	0	2	2	1	0	0	4	2	4	2	8	0	0	0	CP109963.1	1479199	1480098	-	900
amiA	1110	1273	1073	68	140	109	110	145	63	404	405	304	331	270	798	282	874	164	0	0	0	6	18	12	2	6	3	16	12	7	0	0	2	CP109963.1	1480098	1480970	-	873
OJ970_07465	642	593	800	108	195	100	90	92	56	168	262	205	196	165	566	208	484	109	4	4	4	4	16	9	6	0	4	2	6	16	0	0	0	CP109963.1	1481182	1481607	+	426
OJ970_07470	27	24	24	8	6	2	3	5	0	2	7	13	3	4	27	5	21	4	0	0	0	1	2	0	1	0	0	4	0	0	0	0	0	CP109963.1	1481594	1482043	+	450
OJ970_07475	113	99	121	17	36	31	56	105	34	164	162	145	135	107	326	127	205	62	0	4	2	4	2	4	0	0	2	14	4	2	2	0	0	CP109963.1	1482105	1482680	+	576
OJ970_07480	2036	2475	2139	143	189	117	129	128	54	301	495	375	465	431	1329	442	1152	342	0	4	12	12	32	18	0	4	4	20	6	26	2	0	4	CP109963.1	1482775	1483674	+	900
OJ970_07485	42	19	14	2	2	2	2	0	2	8	11	9	0	0	18	4	20	2	0	0	0	0	0	0	0	0	0	0	4	0	0	0	0	CP109963.1	1483770	1484113	-	344
cysP	579	780	629	72	14	41	66	53	14	173	174	138	184	147	500	152	322	54	0	0	0	12	5	8	0	2	0	16	6	16	0	0	0	CP109963.1	1484314	1485330	+	1017
cysT	923	1095	992	409	60	245	395	447	124	861	853	647	778	782	2919	677	1209	380	6	0	6	18	29	26	12	4	2	54	34	44	6	2	6	CP109963.1	1485330	1486163	+	834
cysW	550	724	617	110	24	86	158	175	67	421	379	281	351	368	1341	527	789	166	1	6	0	11	15	13	1	2	0	21	5	16	5	2	0	CP109963.1	1486163	1487038	+	876
cysA	1537	2163	1632	143	38	124	192	262	106	479	544	485	638	593	2091	818	1467	317	2	5	2	8	20	21	6	2	4	34	14	28	6	2	0	CP109963.1	1487028	1488122	+	1095
cysM	822	985	973	52	110	86	54	69	32	135	196	130	160	157	652	171	398	104	4	3	6	10	6	4	2	2	0	4	4	16	0	0	4	CP109963.1	1488241	1489152	+	912
OJ970_07515	500	575	591	12	30	22	18	21	3	55	59	40	49	51	202	63	156	33	0	1	2	1	4	3	0	0	0	0	0	2	0	0	0	CP109963.1	1489149	1489544	-	396
ptsJ	60	101	86	0	8	2	3	8	0	12	15	8	12	16	22	4	25	8	0	0	0	4	0	3	0	0	0	0	0	0	0	2	0	CP109963.1	1489685	1490983	-	1299
pdxK	3024	3630	3591	39	60	33	49	55	29	109	168	139	136	144	323	188	424	76	0	0	8	12	9	16	4	4	0	14	14	14	0	2	0	CP109963.1	1491066	1491932	+	867
OJ970_07530	408	435	501	4	9	9	17	9	6	39	53	45	36	25	90	47	142	21	0	0	0	1	4	9	0	1	0	2	0	0	0	0	0	CP109963.1	1491929	1492168	+	240
crr	19530	21140	21272	978	1725	887	1229	1262	672	3675	4682	3711	4726	3451	11495	6332	13211	3224	22	60	36	122	224	155	25	28	35	129	121	96	20	14	6	CP109963.1	1492209	1492718	-	510
ptsI	19954	19431	21241	1387	2588	1455	2217	2194	1030	5290	7485	5623	6977	5710	15545	6937	14418	4406	53	57	57	194	340	293	78	63	77	244	172	196	12	19	14	CP109963.1	1492761	1494488	-	1728
ptsH	3898	5265	4535	205	378	247	467	390	186	1038	1239	1117	980	868	2066	1096	2653	523	7	11	18	21	72	55	15	19	15	60	37	29	3	1	1	CP109963.1	1494533	1494790	-	258
cysK	6631	8161	7750	917	446	494	949	788	275	2289	3132	2537	3824	2628	9838	3841	5908	1688	16	36	52	86	106	88	44	38	38	174	86	130	20	36	28	CP109963.1	1495171	1496142	-	972
cysZ	289	310	278	9	29	7	14	16	4	36	30	22	28	27	76	17	59	24	0	0	2	2	2	0	0	0	0	0	2	2	0	0	0	CP109963.1	1496319	1497080	-	762
zipA	2535	2631	2667	186	262	154	75	60	57	145	164	134	157	151	461	107	250	93	0	4	6	12	18	22	6	0	6	12	4	8	0	0	0	CP109963.1	1497311	1498372	+	1062
ligA	3581	3896	4058	113	390	157	198	182	79	565	588	472	592	435	1596	824	1975	349	2	4	12	19	50	35	5	8	8	26	10	19	10	8	2	CP109963.1	1498442	1500457	+	2016
OJ970_07570	1417	1521	1545	24	117	41	44	46	28	191	231	137	208	145	662	313	655	149	1	4	4	5	9	16	4	2	0	4	2	10	0	0	0	CP109963.1	1500459	1500677	+	219
OJ970_07575	847	975	950	26	92	32	61	74	38	228	241	196	186	146	538	215	445	116	0	3	4	7	7	16	2	3	2	5	11	10	0	0	0	CP109963.1	1500674	1501672	-	999
OJ970_07580	172	157	156	6	8	4	8	8	2	3	26	10	10	14	23	12	34	10	2	0	0	0	0	2	0	0	0	3	0	4	0	0	0	CP109963.1	1501761	1502687	+	927
gltX	596	688	658	52	104	42	82	69	22	234	231	186	216	192	482	173	372	120	0	4	2	14	22	14	2	4	8	8	10	12	0	0	4	CP109963.1	1503430	1504848	+	1419
OJ970_07610	505	681	624	16	21	21	4	4	5	8	8	5	15	11	33	6	23	0	0	0	0	0	2	1	0	0	0	0	0	0	0	0	0	CP109963.1	1504900	1505292	-	393
OJ970_07615	984	1189	1097	52	44	43	4	2	0	16	10	11	22	8	72	12	23	2	0	0	0	0	2	2	0	0	0	0	0	0	0	0	0	CP109963.1	1505296	1505649	-	354
OJ970_07630	80	106	72	2	0	2	2	4	2	8	14	9	6	12	28	16	14	7	2	0	0	0	0	0	0	2	1	2	0	2	2	0	2	CP109963.1	1506271	1508442	+	2172
nupC	316	340	312	26	48	26	68	52	28	177	259	207	160	218	530	214	458	117	0	2	0	4	22	14	0	4	1	19	8	10	2	0	2	CP109963.1	1508491	1509693	-	1203
OJ970_07640	821	961	1045	116	190	114	259	304	144	694	703	398	409	508	1577	667	588	299	6	8	3	21	48	39	18	20	21	30	83	58	8	14	10	CP109963.1	1510040	1511281	+	1242
OJ970_07645	452	664	516	6	16	6	4	9	12	31	46	34	19	21	22	9	12	14	0	0	0	0	8	6	0	2	2	4	12	6	0	2	0	CP109963.1	1511339	1511698	-	360
mgrA	6764	6540	7559	118	165	124	24	57	18	104	150	110	179	106	342	225	382	88	2	4	4	24	10	8	0	0	0	6	6	2	2	2	0	CP109963.1	1511829	1512821	-	993
OJ970_07655	91	135	94	12	6	0	10	6	5	32	26	12	22	13	53	33	46	3	0	0	0	0	1	2	0	0	0	0	2	0	0	0	0	CP109963.1	1513002	1514663	+	1662
OJ970_07660	73	101	65	14	2	6	10	8	5	20	8	19	11	11	29	14	34	12	0	0	2	0	2	0	0	0	0	0	2	2	0	0	0	CP109963.1	1514660	1515895	-	1236
glk	10278	13812	12759	218	165	120	162	140	62	419	452	410	720	407	1192	730	1702	379	4	4	4	18	37	36	14	6	6	24	22	18	2	6	0	CP109963.1	1516159	1517124	+	966
OJ970_07670	591	626	588	8	37	9	18	21	3	33	69	48	47	38	148	52	145	31	2	0	2	2	5	2	0	0	1	2	2	4	0	0	0	CP109963.1	1517178	1517915	-	738
OJ970_07675	79	95	75	2	35	12	4	12	14	39	31	16	20	15	76	32	85	22	0	0	2	2	0	0	0	0	2	0	0	2	0	2	0	CP109963.1	1517927	1519624	-	1698
OJ970_07680	0	0	1	0	0	0	0	2	0	0	0	0	0	0	0	2	0	0	0	0	0	0	0	0	0	0	0	0	0	0	0	0	0	CP109963.1	1519623	1519736	+	114
OJ970_07685	1	0	2	0	0	0	0	2	2	2	0	0	0	0	0	0	0	0	0	0	0	0	0	0	0	0	0	0	0	0	0	0	0	CP109963.1	1519733	1519918	-	186
alaC	483	474	526	40	88	42	56	39	20	86	102	92	100	66	220	86	260	70	6	0	6	0	4	10	0	2	0	8	4	4	0	2	2	CP109963.1	1520007	1521221	+	1215
ypdK	6	1	4	0	2	1	0	1	0	3	0	1	2	0	1	0	4	0	0	0	0	0	0	0	0	0	0	0	0	0	0	0	0	CP109963.1	1521292	1521363	-	72
OJ970_07700	11	26	18	2	11	2	0	6	4	6	11	11	6	6	14	4	9	4	0	0	4	2	0	0	0	0	2	4	2	4	4	0	0	CP109963.1	1521702	1522898	-	1197
OJ970_07705	30	29	35	2	2	2	0	0	0	0	0	4	0	0	10	0	14	0	0	0	0	0	0	0	0	0	0	1	0	0	0	2	0	CP109963.1	1522895	1523353	-	459
cynR	202	305	228	10	16	2	12	4	4	14	16	6	0	10	12	12	10	8	0	2	0	0	2	2	0	0	2	2	0	2	2	2	2	CP109963.1	1523486	1524394	+	909
OJ970_07715	28	15	29	2	8	5	3	3	2	11	6	1	4	9	9	3	2	0	0	0	0	1	7	0	2	0	0	0	0	0	0	2	2	CP109963.1	1524404	1525285	-	882
OJ970_07720	91	117	100	2	24	3	5	1	5	8	9	14	15	2	23	18	34	10	0	0	0	0	0	0	0	0	0	0	0	0	0	0	0	CP109963.1	1525653	1526135	-	483
OJ970_07730	1339	868	1283	52	75	49	64	44	17	61	107	76	81	69	213	87	164	34	4	2	4	7	5	16	4	5	0	4	10	10	0	4	2	CP109963.1	1526548	1527477	-	930
mlaA	772	885	882	31	34	33	41	45	20	178	282	176	239	155	519	244	483	130	2	0	2	0	5	8	4	2	5	2	9	2	2	0	0	CP109963.1	1527767	1528528	+	762
fadL	3033	3790	3011	142	78	196	68	42	38	96	131	77	161	87	410	150	442	87	2	4	4	14	11	3	6	4	1	10	6	6	0	6	10	CP109963.1	1528590	1529912	-	1323
OJ970_07745	124	113	141	11	8	6	2	1	4	15	15	18	20	16	40	22	22	4	0	0	0	0	0	0	0	0	1	2	4	4	0	0	0	CP109963.1	1530286	1530570	+	285
fadI	15073	18584	14099	435	211	422	177	40	42	208	330	197	412	199	1285	318	1057	228	3	0	6	32	40	36	0	0	0	10	5	23	0	2	2	CP109963.1	1530730	1532040	+	1311
fadJ	14499	16897	15240	501	182	654	175	69	52	251	399	206	462	344	1952	623	2269	334	2	4	0	28	15	47	4	0	2	8	16	22	2	2	2	CP109963.1	1532040	1534184	+	2145
sixA	758	818	666	50	44	113	99	80	45	264	298	251	184	225	718	193	500	165	2	0	2	24	21	7	0	10	6	8	18	30	4	0	0	CP109963.1	1534394	1534879	+	486
smrB	3454	4010	4127	42	54	60	51	46	20	112	129	85	82	84	236	88	298	45	0	2	0	14	16	8	3	2	2	12	3	11	2	2	0	CP109963.1	1534900	1535451	-	552
prmB	551	589	540	136	202	108	152	198	97	334	280	281	193	193	409	165	291	108	28	18	24	24	48	24	20	16	14	22	44	48	32	16	28	CP109963.1	1535619	1536551	+	933
aroC	683	794	739	82	137	56	61	95	36	194	210	210	184	130	459	161	370	113	6	4	8	3	13	15	6	2	8	6	6	4	0	0	2	CP109963.1	1536593	1537678	+	1086
mepA	194	253	223	15	38	13	31	25	14	87	88	84	48	61	144	52	140	38	4	2	2	4	1	6	0	0	4	4	5	1	0	0	0	CP109963.1	1537681	1538502	+	822
OJ970_07785	67	79	78	13	15	22	17	8	15	64	50	24	22	28	89	30	66	32	0	0	0	0	2	0	0	0	0	4	2	6	0	0	0	CP109963.1	1538502	1539311	+	810
OJ970_07790	257	310	254	19	53	20	62	24	17	175	113	99	46	78	205	40	127	33	0	2	2	4	5	0	0	0	2	4	1	5	0	0	0	CP109963.1	1539311	1539859	+	549
OJ970_07795	134	83	91	5	31	10	15	35	10	42	49	31	13	28	75	18	16	6	0	1	0	2	8	4	0	0	0	4	2	0	0	0	0	CP109963.1	1539891	1540172	+	282
mnmC	1509	2040	1727	37	43	41	37	24	10	128	123	102	53	43	116	49	61	38	4	2	6	4	6	5	2	2	2	16	8	2	2	0	2	CP109963.1	1540234	1542222	-	1989
fabB	5541	5739	6166	266	108	174	128	218	64	491	400	280	330	358	896	302	527	274	0	0	2	40	42	56	4	6	10	16	20	14	2	2	8	CP109963.1	1542381	1543601	+	1221
OJ970_07810	35	26	54	4	12	7	6	12	6	24	28	19	22	17	52	19	19	14	2	0	0	0	2	5	0	0	0	0	2	2	0	1	0	CP109963.1	1543811	1544986	+	1176
flk	22	39	37	3	16	8	20	20	6	26	20	8	14	4	26	12	21	5	0	0	0	0	2	2	0	0	0	2	0	0	0	4	0	CP109963.1	1545073	1546050	-	978
pdxB	59	71	55	10	32	9	17	9	11	62	54	40	38	45	108	65	94	38	0	0	0	0	0	7	0	0	0	0	2	4	2	0	0	CP109963.1	1546161	1547297	+	1137
OJ970_07825	242	266	274	56	205	70	94	153	81	346	294	225	210	203	533	227	587	153	4	14	12	14	22	19	6	0	2	23	8	17	3	4	2	CP109963.1	1547361	1548374	+	1014
truA	212	248	252	33	130	53	97	102	67	285	267	297	161	189	700	220	438	127	2	0	2	4	20	24	3	2	7	11	9	12	2	0	2	CP109963.1	1548374	1549186	+	813
OJ970_07835	102	102	101	13	36	12	36	22	13	106	99	77	68	35	166	80	173	43	0	0	0	2	11	5	2	1	2	1	1	3	0	0	0	CP109963.1	1549213	1549872	+	660
accD	875	978	924	59	104	42	92	49	41	206	252	146	189	172	512	148	380	93	4	0	0	7	7	7	0	8	2	13	6	8	2	0	0	CP109963.1	1550058	1550978	+	921
folC	8342	9564	9572	223	279	145	156	197	91	416	387	314	268	284	720	229	445	194	14	10	6	36	58	46	7	8	10	30	10	24	4	4	2	CP109963.1	1551054	1552322	+	1269
dedD	1539	1616	1786	43	39	27	57	67	29	137	126	119	92	96	267	60	118	59	0	1	2	4	7	3	2	0	0	7	6	2	4	2	0	CP109963.1	1552312	1553001	+	690
cvpA	1079	1284	1086	52	104	65	418	356	191	1154	699	612	434	427	740	296	663	298	0	4	6	26	110	102	6	16	10	38	42	34	6	0	2	CP109963.1	1553218	1553706	+	489
purF	340	366	331	22	40	40	170	129	78	505	483	401	381	320	657	364	902	228	0	2	2	25	38	34	12	8	4	16	28	18	0	4	2	CP109963.1	1553740	1555257	+	1518
OJ970_07865	531	634	587	18	12	14	21	17	8	49	16	37	16	22	39	18	31	18	3	2	0	3	4	4	0	2	2	0	4	2	0	0	0	CP109963.1	1555393	1555962	+	570
OJ970_07870	810	870	812	40	42	24	10	6	13	32	17	3	4	5	18	2	2	0	2	0	0	7	1	3	0	0	0	4	2	2	0	2	0	CP109963.1	1556043	1556204	-	162
argT	17379	20063	18762	840	1153	547	81	87	112	111	417	542	535	198	625	198	1051	186	1	4	22	36	52	52	8	0	8	8	8	4	2	0	2	CP109963.1	1556245	1557027	+	783
hisJ	4746	5361	4965	409	950	467	241	243	136	535	801	723	844	476	1687	836	1915	468	4	4	24	21	63	38	10	4	8	19	16	28	4	4	2	CP109963.1	1557295	1558077	+	783
OJ970_07885	668	770	684	83	197	77	43	64	35	79	137	155	123	69	290	68	271	44	2	0	4	7	7	6	2	2	2	3	4	1	0	0	0	CP109963.1	1558142	1558828	+	687
hisM	502	627	562	55	171	81	33	60	36	78	145	167	105	66	258	74	231	49	0	4	6	3	9	11	1	0	2	4	4	2	0	0	0	CP109963.1	1558825	1559541	+	717
hisP	1314	1414	1431	72	404	216	112	178	83	258	514	497	330	243	733	199	776	176	8	2	18	12	38	24	10	8	0	14	12	6	2	0	6	CP109963.1	1559549	1560322	+	774
OJ970_07900	93	103	93	8	20	24	8	5	3	27	11	18	22	14	55	11	43	7	0	0	0	0	7	0	2	0	0	0	0	0	2	0	0	CP109963.1	1560328	1560855	-	528
OJ970_07905	36	64	50	0	2	6	0	0	2	4	6	4	3	0	8	5	5	2	0	0	2	0	3	0	0	0	0	0	2	0	0	0	0	CP109963.1	1560975	1561091	+	117
OJ970_07910	1223	1564	1429	40	31	48	14	8	7	25	32	31	47	20	77	53	73	24	4	2	5	8	9	2	0	2	0	2	6	4	0	4	2	CP109963.1	1561071	1561964	-	894
folX	2075	2408	2336	82	67	51	22	35	4	81	106	73	81	55	201	82	338	49	2	0	0	4	7	12	3	0	1	0	3	9	0	3	2	CP109963.1	1561983	1562345	-	363
yfcG	202	215	199	10	20	6	26	16	4	60	102	89	119	78	296	129	589	59	2	0	0	4	3	2	2	2	2	2	2	0	0	2	0	CP109963.1	1562411	1563040	-	630
yfcF	1490	2278	1792	70	118	68	72	64	28	209	181	178	125	113	420	156	317	92	4	0	0	8	29	12	2	6	0	10	6	8	0	0	0	CP109963.1	1563221	1563859	+	639
yfcE	3584	4945	4145	133	112	69	77	53	16	99	137	103	132	87	343	160	395	54	0	4	0	8	10	11	0	2	2	11	3	8	0	4	0	CP109963.1	1563922	1564473	+	552
yfcD	9153	11426	10183	400	462	276	245	243	130	555	725	548	776	575	1824	802	2221	414	14	7	10	42	58	40	10	5	5	50	32	36	10	3	0	CP109963.1	1564531	1565082	+	552
ackA	5157	5515	5279	133	221	130	327	274	124	866	975	952	660	886	1883	970	2149	513	4	4	12	35	55	31	4	8	8	71	36	41	3	2	4	CP109963.1	1567523	1568725	-	1203
OJ970_07950	1171	1468	1071	81	58	55	30	39	20	113	134	55	55	48	230	47	153	51	0	2	0	4	14	8	2	4	0	3	0	10	2	0	0	CP109963.1	1569063	1569518	+	456
OJ970_07955	430	487	446	54	59	33	33	30	9	36	92	59	93	36	169	60	138	46	0	2	2	2	2	3	0	0	0	4	6	0	0	0	2	CP109963.1	1569606	1570100	+	495
OJ970_07960	481	677	476	66	75	39	32	18	16	110	89	85	112	77	284	100	263	76	0	2	2	6	2	4	2	2	0	4	4	2	4	2	2	CP109963.1	1570112	1570771	+	660
OJ970_07965	1152	1307	1151	69	79	51	29	52	26	84	110	73	93	98	297	76	148	58	0	2	2	7	8	8	0	4	2	2	0	5	2	2	0	CP109963.1	1570848	1572680	+	1833
yfbR	13923	17380	15180	198	264	172	103	87	46	251	257	238	238	221	641	157	300	157	2	4	6	17	18	31	0	2	6	10	2	6	0	0	0	CP109963.1	1572725	1573324	-	600
alaA	249	258	235	30	143	70	56	48	12	171	124	98	116	132	432	150	435	63	4	0	0	2	8	2	0	4	0	6	4	2	0	0	0	CP109963.1	1573406	1574623	-	1218
OJ970_07980	3303	4119	3911	82	152	104	91	81	59	319	261	216	139	176	645	183	428	133	0	2	8	20	23	14	4	2	2	6	8	2	2	2	4	CP109963.1	1575496	1576422	+	927
nuoA	634	750	685	43	81	26	17	10	12	36	33	51	33	41	106	51	95	24	2	2	0	4	4	8	0	5	0	2	2	4	2	0	2	CP109963.1	1577074	1577520	+	447
nuoB	1450	1863	1578	171	220	148	100	45	53	163	174	157	148	133	471	138	436	112	61	49	56	40	62	56	32	28	28	80	56	76	98	84	70	CP109963.1	1577536	1578210	+	675
nuoC	5090	6218	5686	279	554	407	221	112	114	453	544	509	677	530	2017	732	2470	503	6	8	14	33	36	51	10	16	14	32	24	26	6	8	6	CP109963.1	1578297	1580105	+	1809
nuoE	1856	2469	2137	83	194	113	66	29	37	148	174	137	161	145	533	210	744	110	1	5	2	8	5	13	5	3	4	8	8	12	4	0	0	CP109963.1	1580108	1580608	+	501
nuoF	4776	6210	5049	191	525	264	172	86	80	466	399	397	618	539	1579	794	2442	448	1	11	5	30	37	42	5	5	6	15	18	29	1	2	6	CP109963.1	1580605	1581942	+	1338
nuoG	11685	13585	12535	580	1793	784	701	495	354	1837	1512	1554	1743	1724	4770	1746	5441	1227	10	29	30	121	145	127	22	28	25	119	92	111	14	4	4	CP109963.1	1581975	1584701	+	2727
nuoH	1157	1516	1141	24	84	32	40	36	15	136	97	77	131	142	430	217	662	93	0	4	2	8	10	4	2	2	4	8	6	14	0	0	2	CP109963.1	1584698	1585675	+	978
nuoI	1216	1488	1406	28	148	49	57	42	29	179	168	186	215	205	704	219	691	186	0	0	4	13	8	6	2	8	7	15	5	22	0	2	2	CP109963.1	1585690	1586232	+	543
nuoJ	1623	1930	1890	28	167	73	85	51	39	171	176	186	299	194	837	382	1129	195	4	6	1	9	13	14	2	4	5	18	5	14	4	4	2	CP109963.1	1586244	1586798	+	555
nuoK	286	347	320	1	54	23	27	29	12	48	24	24	39	39	87	47	105	24	0	0	2	2	7	2	0	0	6	1	3	3	0	0	1	CP109963.1	1586795	1587097	+	303
nuoL	962	1073	965	37	119	44	48	57	32	189	140	127	193	170	546	241	697	127	2	2	4	6	15	14	2	2	2	16	6	23	0	0	2	CP109963.1	1587094	1588935	+	1842
nuoM	312	374	375	18	34	17	29	16	15	115	68	82	100	74	287	93	229	63	4	0	2	6	16	14	6	4	2	16	12	8	2	10	8	CP109963.1	1589105	1590634	+	1530
nuoN	265	354	277	4	55	21	40	33	21	152	87	90	92	63	230	78	149	64	1	0	2	4	10	15	1	2	2	11	2	17	0	0	0	CP109963.1	1590641	1592098	+	1458
rnz	63	33	44	10	13	4	9	4	4	14	28	16	12	9	38	15	40	16	4	2	2	0	2	0	6	0	0	2	0	4	4	4	0	CP109963.1	1592153	1593073	-	921
OJ970_08055	20	28	28	4	4	2	8	2	2	14	10	8	10	8	19	4	12	2	0	0	0	0	0	0	0	0	0	2	0	0	0	0	0	CP109963.1	1593131	1593592	+	462
menF	60	66	63	10	30	14	20	6	3	18	23	20	13	36	107	32	83	20	0	2	2	0	0	2	2	0	0	2	2	2	0	0	0	CP109963.1	1593728	1595017	+	1290
menD	345	377	388	10	19	4	12	14	2	21	24	28	30	16	98	53	191	4	0	0	0	2	2	0	0	0	0	2	0	4	0	0	0	CP109963.1	1595100	1596770	+	1671
menH	36	32	39	2	10	8	4	5	2	15	13	13	15	4	39	5	20	8	0	0	0	1	0	0	2	0	0	0	2	0	0	0	0	CP109963.1	1596767	1597525	+	759
menB	178	245	192	3	34	11	19	23	20	118	125	60	101	82	267	64	212	98	0	2	0	5	7	8	4	0	0	2	2	2	0	0	0	CP109963.1	1597540	1598397	+	858
menC	37	60	76	4	21	2	8	10	8	47	46	24	51	39	105	68	160	25	2	2	2	0	4	5	2	0	0	3	0	0	4	0	0	CP109963.1	1598397	1599362	+	966
menE	50	74	59	2	12	2	5	6	4	54	29	33	23	45	122	33	87	10	0	0	0	0	0	2	0	0	0	8	0	0	0	0	0	CP109963.1	1599359	1600735	+	1377
nudI	295	334	347	18	22	12	12	16	2	26	23	26	11	14	59	10	21	12	2	0	4	2	8	4	0	4	0	0	2	2	4	0	0	CP109963.1	1600791	1601213	-	423
OJ970_08095	825	621	639	93	39	56	4	10	8	18	6	10	19	10	25	11	22	4	2	0	0	2	6	4	0	0	0	0	0	0	0	0	0	CP109963.1	1601351	1602304	+	954
OJ970_08100	340	353	338	18	38	23	18	40	26	81	72	78	36	34	132	46	58	23	0	4	2	2	2	6	0	0	0	4	2	2	0	4	2	CP109963.1	1602579	1603121	+	543
OJ970_08105	2389	2407	2590	156	250	141	52	80	26	115	128	92	101	106	210	85	165	93	8	8	4	10	10	10	0	4	4	11	10	8	2	0	0	CP109963.1	1603224	1604420	+	1197
OJ970_08110	446	550	469	6	14	12	6	4	4	9	8	10	14	3	33	34	42	12	0	0	0	0	3	0	0	2	0	3	2	2	0	0	0	CP109963.1	1604625	1605410	+	786
rhmD	2590	3500	3191	18	14	16	18	20	12	44	37	28	59	46	183	130	604	52	0	2	0	2	10	12	2	4	4	4	4	4	0	0	2	CP109963.1	1605421	1606626	+	1206
OJ970_08120	81	112	95	7	6	6	6	4	2	0	6	3	4	2	26	7	35	4	0	0	0	0	0	2	0	2	0	0	2	0	0	0	0	CP109963.1	1606669	1607958	+	1290
yfaU	182	212	215	15	11	8	4	9	2	13	14	26	32	9	67	39	114	26	0	0	0	0	0	2	0	0	2	4	0	0	0	0	0	CP109963.1	1607973	1608776	+	804
glpC	1056	1156	980	31	6	34	10	3	1	7	8	3	11	9	30	8	13	12	0	0	2	8	2	3	0	0	0	0	0	0	0	0	0	CP109963.1	1608798	1609976	-	1179
glpB	233	351	243	14	6	22	4	0	0	4	5	0	5	14	29	4	4	4	0	0	0	0	0	2	0	0	0	2	0	2	0	0	0	CP109963.1	1609973	1611232	-	1260
glpA	1433	1873	1487	46	38	59	6	0	2	14	12	8	19	21	174	38	136	12	0	0	2	0	2	0	0	0	0	6	0	6	2	0	0	CP109963.1	1611222	1612844	-	1623
glpT	8938	9111	9586	418	74	364	29	12	8	140	130	138	271	264	1281	232	212	324	0	4	0	18	11	12	0	2	0	18	0	6	2	0	0	CP109963.1	1613116	1614462	+	1347
glpQ	6604	7112	7144	306	85	334	30	3	3	119	84	77	122	210	918	141	112	169	4	0	0	12	5	16	4	0	2	13	0	4	0	0	0	CP109963.1	1614472	1615542	+	1071
yfaE	144	144	156	8	19	20	24	26	12	116	92	63	74	62	163	69	149	57	0	2	6	7	10	4	4	4	0	4	2	2	2	1	0	CP109963.1	1616006	1616260	-	255
nrdB	650	660	618	95	198	90	185	153	90	497	538	496	459	378	1033	343	872	368	2	5	8	26	27	28	8	12	6	24	29	28	5	10	8	CP109963.1	1616260	1617390	-	1131
nrdA	613	612	640	351	493	186	312	270	116	878	861	661	720	625	1650	822	1562	504	26	10	10	14	66	50	4	12	20	30	26	24	16	2	8	CP109963.1	1617492	1619777	-	2286
OJ970_08170	845	1242	913	36	57	26	48	49	6	99	117	95	142	82	314	118	507	60	4	0	2	6	8	2	0	4	0	4	6	6	2	0	0	CP109963.1	1620122	1620850	-	729
gyrA	2033	2387	2205	408	1104	454	658	853	374	2051	2030	1821	2012	1505	4064	2204	4156	1166	24	22	16	60	162	124	28	36	30	112	86	68	8	10	2	CP109963.1	1620997	1623630	+	2634
rcsC	187	186	214	18	63	17	50	38	16	127	104	95	79	92	278	83	144	53	2	6	0	6	18	6	2	2	6	6	10	12	0	0	0	CP109963.1	1623762	1626602	+	2841
rcsB	2211	2697	2569	135	200	124	114	84	40	268	309	183	220	153	549	176	343	121	0	8	10	10	12	14	0	0	4	13	8	18	4	4	0	CP109963.1	1626648	1627298	-	651
rcsD	1394	1665	1667	85	226	144	148	153	102	483	484	378	424	422	1330	464	994	303	0	12	6	10	24	34	4	6	2	26	14	19	0	4	0	CP109963.1	1627314	1629971	-	2658
ompK36	23202	24840	24073	902	1740	927	492	422	274	1166	1207	1400	1554	958	2866	1346	3334	742	32	42	26	92	112	98	14	16	32	110	66	121	2	6	2	CP109963.1	1630743	1631867	+	1125
apbE	249	311	245	8	30	10	30	16	12	76	67	65	44	48	122	56	122	42	0	0	0	2	2	4	0	2	0	2	6	6	0	0	0	CP109963.1	1631971	1633023	+	1053
ada	478	715	620	18	10	2	8	7	6	32	29	21	21	20	44	40	61	19	0	0	0	0	8	4	0	0	0	0	0	1	0	2	0	CP109963.1	1633097	1634161	+	1065
alkB	25	31	25	0	4	0	6	2	0	3	2	2	5	0	7	1	0	2	0	0	0	0	0	0	0	0	0	0	0	2	0	0	0	CP109963.1	1634161	1634814	+	654
OJ970_08215	80	91	76	18	17	8	27	22	10	74	36	50	32	19	64	23	55	33	0	2	0	4	10	2	2	4	0	2	2	4	0	0	6	CP109963.1	1634889	1636532	+	1644
mgtE	200	231	182	31	57	36	43	34	18	140	84	108	64	55	208	56	126	64	0	2	2	0	2	4	2	0	0	2	2	2	0	4	0	CP109963.1	1636683	1638119	+	1437
OJ970_08225	38	46	48	5	22	19	25	23	12	88	55	41	17	25	55	9	44	29	0	0	0	0	6	10	2	0	2	2	2	4	0	0	0	CP109963.1	1638082	1639242	-	1161
mqo	2851	2954	2942	236	560	226	532	406	284	956	1027	690	524	560	1517	328	802	306	16	10	16	28	60	62	12	12	6	24	38	30	6	4	2	CP109963.1;CP109963.1	1639602;2852421	1641236;2854031	+;-	3246
eco	2095	2581	2359	44	48	44	18	12	10	76	114	67	118	94	269	75	136	61	2	0	2	10	2	10	0	6	6	2	2	4	0	0	0	CP109963.1	1641302	1641793	-	492
OJ970_08240	1575	1899	1806	66	57	50	53	59	16	136	150	116	193	115	350	220	417	99	2	2	2	6	4	6	0	0	2	6	4	2	4	0	0	CP109963.1	1641968	1643077	-	1110
yejM	210	249	182	27	104	54	50	64	21	211	155	104	84	72	221	86	155	65	0	2	6	2	6	4	0	2	0	10	10	4	2	0	0	CP109963.1	1643415	1645175	-	1761
OJ970_08255	48	93	45	14	13	8	2	9	3	13	15	12	0	9	23	6	38	5	0	0	0	0	1	1	0	2	0	0	0	0	0	0	0	CP109963.1	1645194	1645421	-	228
yejK	309	300	291	47	75	34	64	67	29	169	179	149	170	123	286	119	299	82	2	2	0	8	14	18	6	0	2	10	14	12	0	0	4	CP109963.1	1645608	1646615	+	1008
OJ970_08265	59	82	62	10	20	8	2	4	6	13	15	16	17	4	43	8	34	16	0	0	0	0	2	0	0	0	0	0	0	0	0	0	0	CP109963.1	1646635	1647396	-	762
OJ970_08270	482	599	515	26	46	27	4	8	8	12	18	19	20	12	42	4	15	6	5	2	0	2	4	0	0	2	0	0	4	0	0	0	0	CP109963.1	1647479	1648075	+	597
OJ970_08275	68	87	74	11	10	9	0	10	8	4	8	11	6	5	16	10	11	4	1	2	0	6	2	2	0	0	0	0	0	4	4	0	2	CP109963.1	1648094	1649380	-	1287
OJ970_08280	584	598	526	33	25	18	11	10	5	25	17	14	19	19	26	14	34	9	4	0	2	0	8	11	0	0	0	14	10	20	4	8	0	CP109963.1	1649485	1650372	+	888
rplY	148	223	182	17	89	51	98	135	83	269	177	223	92	96	206	38	59	60	0	4	3	12	34	36	10	6	4	30	24	16	4	0	0	CP109963.1	1650431	1650715	-	285
OJ970_08290	334	458	422	19	24	19	26	5	3	35	51	51	30	41	154	48	78	16	0	4	1	2	2	4	2	0	0	0	4	2	0	0	0	CP109963.1	1650852	1652609	-	1758
rsuA	30	36	32	16	26	2	28	22	12	73	46	52	24	36	65	20	30	24	2	0	2	2	2	2	2	0	2	0	0	4	0	0	0	CP109963.1	1652757	1653476	+	720
OJ970_08300	473	501	560	6	18	12	14	18	2	19	11	6	7	18	23	17	34	11	0	0	2	1	2	2	3	0	0	2	2	2	0	0	0	CP109963.1	1653473	1654669	+	1197
OJ970_08305	388	516	458	24	24	22	11	6	4	27	12	20	20	21	57	12	33	6	2	0	0	2	4	2	0	0	0	4	0	4	0	0	0	CP109963.1	1655001	1655345	+	345
yejF	197	299	262	17	23	22	18	10	10	46	35	35	45	42	115	38	85	29	0	2	2	2	2	1	0	0	0	3	2	0	2	2	4	CP109963.1	1655349	1656938	-	1590
OJ970_08315	97	94	90	2	4	2	10	10	6	24	18	41	10	26	49	13	62	8	0	0	0	0	0	0	0	0	2	6	6	6	2	2	4	CP109963.1	1656940	1657965	-	1026
OJ970_08320	1021	950	1051	73	73	31	78	55	26	102	74	76	32	42	69	20	57	23	2	1	2	7	18	7	4	0	1	8	4	6	3	2	0	CP109963.1	1657965	1659059	-	1095
OJ970_08325	2735	2766	2689	166	202	98	149	134	64	284	253	236	132	160	476	116	272	94	2	4	2	10	38	16	12	4	10	22	18	12	4	2	0	CP109963.1	1659069	1660874	-	1806
OJ970_08330	126	132	114	0	9	4	18	10	3	36	24	24	10	36	40	24	28	10	0	0	0	2	0	2	0	2	0	2	0	0	0	0	0	CP109963.1	1660943	1662505	-	1563
mepS	90	96	119	44	105	44	61	37	14	94	110	117	79	131	262	82	152	48	0	4	0	4	6	6	0	2	2	2	4	0	0	0	0	CP109963.1	1662694	1663263	-	570
OJ970_08340	437	564	398	16	22	6	8	6	10	27	38	31	33	30	103	18	71	27	0	0	0	6	4	0	2	4	2	2	0	4	0	0	0	CP109963.1	1663690	1664403	-	714
OJ970_08345	1245	1577	1517	72	54	46	35	46	14	117	122	108	142	124	289	116	207	82	4	0	2	1	12	4	6	2	4	6	6	8	2	0	0	CP109963.1	1664441	1665418	-	978
OJ970_08350	450	447	443	18	22	10	16	18	8	23	60	30	44	28	113	48	65	34	0	0	0	6	4	16	0	0	2	2	6	0	4	4	0	CP109963.1	1665540	1667006	-	1467
yeiP	3083	2869	3401	156	226	155	224	231	170	741	660	744	423	528	1074	363	959	249	6	6	2	30	76	46	10	12	8	32	18	28	4	6	2	CP109963.1	1668475	1669047	-	573
OJ970_08365	151	196	143	12	15	14	13	6	16	29	19	28	14	29	53	4	17	8	0	0	0	0	4	0	0	0	0	4	0	6	2	0	0	CP109963.1	1669195	1669449	+	255
OJ970_08370	120	85	119	26	25	26	13	5	15	28	38	35	10	19	87	7	22	15	0	0	0	0	0	1	0	2	0	3	0	3	1	0	0	CP109963.1	1669558	1669692	-	135
OJ970_08375	3323	3206	3503	190	191	149	148	154	100	273	316	199	222	205	632	177	289	121	4	2	2	4	16	17	2	6	0	12	4	16	2	0	2	CP109963.1	1669981	1670667	+	687
setB	142	188	176	6	16	17	12	14	10	34	41	16	2	21	72	8	55	19	0	0	2	2	0	2	2	0	0	6	0	2	2	2	0	CP109963.1	1671027	1672208	-	1182
fruB	1638	1703	1614	38	45	27	40	32	34	136	137	113	291	187	347	293	1561	190	0	4	6	4	10	8	2	2	8	30	8	10	0	2	0	CP109963.1	1672545	1673675	+	1131
fruK	1101	1159	1128	56	37	43	38	33	21	191	153	123	168	206	440	237	841	115	2	0	2	7	20	11	6	2	6	21	8	13	0	0	0	CP109963.1	1673676	1674614	+	939
fruA	996	1379	1199	58	64	70	60	51	42	185	148	140	152	180	398	227	428	119	6	14	24	14	36	24	15	8	4	30	30	35	30	24	30	CP109963.1	1674631	1676325	+	1695
nfo	297	342	328	30	34	14	36	34	14	54	72	66	52	31	116	48	81	36	0	0	0	0	2	2	0	0	0	4	2	3	0	0	0	CP109963.1	1676377	1677231	-	855
OJ970_08405	185	204	161	2	2	10	6	2	0	6	9	6	4	8	18	2	14	2	0	0	0	4	2	12	0	0	0	4	0	0	2	0	0	CP109963.1	1677303	1678352	-	1050
yieE	1527	1707	1524	43	83	40	18	16	8	39	53	46	45	49	97	49	64	15	0	2	2	6	4	14	0	2	4	5	0	4	2	2	0	CP109963.1	1678618	1679484	+	867
OJ970_08415	198	273	259	36	58	37	42	18	8	121	91	79	51	46	132	26	99	43	0	0	5	2	4	6	0	0	4	3	4	6	8	2	4	CP109963.1	1679663	1681132	+	1470
OJ970_08420	1774	1404	1836	46	118	55	60	66	16	183	146	79	90	99	262	70	251	52	0	4	1	20	22	14	0	2	2	10	0	8	0	0	0	CP109963.1	1681272	1682635	+	1364
cirA	119	154	186	26	8	43	162	214	82	348	366	223	203	193	530	194	182	124	0	2	4	6	22	21	2	6	2	12	6	6	0	4	0	CP109963.1	1683079	1685052	+	1974
fghA	370	445	364	24	45	47	18	37	27	85	60	83	35	48	108	31	55	24	0	2	0	3	9	6	2	2	0	2	0	3	0	0	0	CP109963.1	1685123	1685956	-	834
folE	1510	1666	1496	96	128	64	96	141	68	328	367	195	273	299	905	391	527	142	8	5	2	12	28	16	4	4	6	10	16	16	0	4	0	CP109963.1	1686317	1686985	+	669
OJ970_08440	190	172	207	12	29	12	34	34	23	93	115	40	71	84	242	109	179	42	0	0	0	6	6	6	0	0	2	4	0	6	0	0	0	CP109963.1	1687001	1688158	+	1158
galS	763	901	763	44	45	56	33	23	32	58	59	41	60	72	148	25	38	48	12	20	10	34	15	28	8	14	16	30	22	44	34	36	26	CP109963.1	1688314	1689336	+	1023
mglB	52166	53448	54615	1215	610	668	183	159	80	312	356	243	870	496	1509	607	2014	393	6	0	2	99	128	122	22	7	4	19	20	24	8	5	2	CP109963.1	1689633	1690631	+	999
mglA	2577	3049	2775	292	194	341	76	63	39	108	120	87	203	188	609	195	617	139	0	0	0	21	36	26	2	6	4	8	2	10	2	3	0	CP109963.1	1690750	1692270	+	1521
mglC	1282	1565	1277	43	61	61	20	11	10	14	36	30	27	40	73	13	130	18	0	0	0	5	14	2	0	0	0	0	4	2	0	0	0	CP109963.1	1692286	1693296	+	1011
sanA	313	374	390	12	18	8	10	2	10	13	18	22	14	13	39	11	26	12	2	0	4	2	4	0	0	0	0	2	4	6	2	8	2	CP109963.1	1693367	1694083	-	717
cdd	192	203	189	178	63	68	9	10	10	36	62	56	48	74	180	80	105	55	2	0	0	1	0	0	0	2	2	14	6	6	0	0	0	CP109963.1	1694359	1695243	-	885
OJ970_08475	60	43	39	6	2	4	11	2	0	13	13	13	10	11	21	12	48	16	0	0	0	1	2	0	0	0	0	0	0	0	0	0	0	CP109963.1	1695371	1696066	-	696
OJ970_08480	74	57	51	5	4	2	8	4	4	19	19	25	4	12	38	6	29	11	0	0	0	0	0	2	0	0	0	6	3	4	0	0	0	CP109963.1	1696063	1696461	-	399
dusC	43	19	34	3	0	4	7	6	2	30	22	16	2	12	25	4	10	4	0	0	0	2	4	0	0	0	0	0	0	2	2	0	0	CP109963.1	1696819	1697751	+	933
OJ970_08490	13	14	25	2	2	4	4	0	0	2	4	2	0	1	7	9	8	2	0	0	0	2	3	0	0	0	0	2	2	0	2	0	0	CP109963.1	1698108	1699472	+	1365
bglG	3830	4416	4552	43	40	28	38	18	24	86	117	87	114	78	358	127	395	76	0	0	0	0	10	8	4	2	2	0	10	2	0	2	4	CP109963.1	1699628	1700461	+	834
bglF	962	937	1004	23	1	18	8	1	1	9	5	14	25	21	39	24	40	18	0	0	2	0	2	2	3	0	2	2	2	2	2	0	0	CP109963.1	1700492	1702466	+	1975
ascB	1577	1943	1950	12	14	11	12	8	4	17	16	4	32	22	74	40	84	10	2	4	0	2	2	2	0	0	0	4	2	0	0	0	0	CP109963.1	1702482	1703876	+	1395
mdtQ	157	277	246	14	23	23	12	20	12	53	46	27	39	38	110	36	60	22	0	0	0	2	8	0	2	2	0	0	2	0	0	0	0	CP109963.1	1704148	1705587	+	1440
OJ970_08515	1385	1798	1581	19	28	33	27	29	21	85	78	39	36	71	145	40	115	30	0	0	0	6	7	2	0	2	0	2	2	0	2	0	2	CP109963.1	1705621	1706190	-	570
OJ970_08520	2125	2539	2236	36	47	27	122	84	77	365	460	380	646	511	1183	1082	3188	449	2	0	0	16	18	10	4	10	8	40	22	26	6	4	2	CP109963.1	1706345	1706932	+	588
pbpG	123	148	85	14	34	16	23	23	20	127	83	66	50	53	156	34	115	23	0	2	0	2	2	7	2	4	0	8	0	6	0	0	2	CP109963.1	1707121	1708071	+	951
OJ970_08530	25	31	34	1	3	0	3	4	1	20	5	6	13	11	31	11	29	13	0	0	0	0	0	1	2	0	0	0	4	2	2	0	0	CP109963.1	1708294	1708848	-	555
dld	1153	1618	1373	64	106	34	79	53	28	162	216	168	214	140	500	236	640	105	0	0	0	4	12	6	6	0	2	14	4	14	0	0	0	CP109963.1	1708934	1710679	-	1746
bglX	755	1007	854	104	112	72	54	58	20	162	214	206	240	146	462	224	364	102	4	2	4	6	14	2	0	4	4	8	12	8	2	2	2	CP109963.1	1710874	1713171	+	2298
OJ970_08545	435	405	420	24	27	38	43	28	7	82	93	100	128	84	319	86	274	54	0	0	2	2	4	2	2	0	0	6	8	6	2	2	2	CP109963.1	1713308	1714225	+	918
OJ970_08550	115	120	159	5	33	10	39	21	11	82	65	56	69	47	146	64	169	43	0	4	0	0	2	4	2	0	0	2	5	2	0	0	0	CP109963.1	1714233	1715390	+	1158
OJ970_08555	130	206	118	16	74	14	49	45	29	198	199	121	193	94	454	195	551	100	0	0	0	8	0	2	2	0	0	8	17	8	2	4	0	CP109963.1	1715383	1716330	+	948
OJ970_08560	353	487	409	22	53	32	65	53	44	239	293	163	224	142	544	311	752	110	2	2	2	3	10	4	1	2	0	7	7	4	0	0	0	CP109963.1	1716314	1717051	+	738
OJ970_08565	138	176	154	8	28	13	31	22	18	105	135	75	100	61	228	134	305	42	1	0	0	2	4	1	0	1	0	1	3	3	0	0	0	CP109963.1	1717026	1717139	-	114
OJ970_08570	610	819	731	22	36	32	40	16	22	84	106	60	103	91	401	134	447	74	0	2	2	8	4	4	2	0	0	0	2	6	4	0	0	CP109963.1	1717369	1719057	+	1689
btsR	281	395	376	11	9	15	7	4	6	27	29	23	72	46	224	66	234	54	0	0	0	4	8	2	2	0	2	4	0	3	2	0	0	CP109963.1	1719051	1719770	+	720
OJ970_08580	77	84	74	4	2	13	6	6	8	28	17	18	23	6	51	19	56	12	0	2	2	2	4	4	2	0	0	4	0	0	4	2	2	CP109963.1	1719818	1720288	+	471
metG	1239	1423	1333	197	379	131	164	195	65	489	444	332	367	300	720	421	646	228	6	8	6	10	20	18	8	2	6	28	12	14	8	4	0	CP109963.1	1720403	1722436	-	2034
apbC	1367	1751	1538	63	107	80	46	50	33	128	94	93	109	82	247	96	252	78	0	0	0	14	16	14	6	2	6	4	10	10	0	0	0	CP109963.1	1722590	1723699	+	1110
OJ970_08595	21	22	16	2	7	3	4	6	2	12	12	20	21	14	40	18	17	12	0	2	0	0	0	1	0	0	0	0	0	0	2	0	0	CP109963.1	1723696	1724160	-	465
OJ970_08600	16	22	29	9	9	4	6	17	3	19	11	17	12	9	34	6	15	10	0	0	0	0	1	3	0	0	0	0	0	2	0	0	0	CP109963.1	1724132	1724449	-	318
OJ970_08605	375	354	447	16	33	12	6	12	7	46	26	17	19	21	51	9	53	22	2	0	0	2	3	2	0	1	0	0	2	0	0	0	0	CP109963.1	1724633	1725532	+	900
OJ970_08610	136	120	139	12	20	6	4	10	2	28	18	18	10	22	47	9	31	15	1	2	0	2	0	1	0	0	0	0	0	0	0	0	0	CP109963.1	1725522	1726865	-	1344
OJ970_08615	125	188	164	0	4	6	20	15	6	25	26	22	10	29	68	16	42	12	0	2	0	0	0	0	2	0	0	4	0	2	0	2	0	CP109963.1	1726868	1728679	-	1812
OJ970_08620	140	173	116	6	9	3	8	2	7	22	16	9	12	10	40	10	53	13	0	0	0	0	2	1	2	0	0	0	0	0	0	0	0	CP109963.1	1728800	1729714	+	915
OJ970_08625	1014	1384	1000	0	8	3	9	0	8	15	22	10	19	11	60	14	68	15	2	0	2	0	4	2	0	0	0	0	0	0	0	0	0	CP109963.1	1729711	1730133	-	423
thiM	54	56	60	2	4	2	0	4	0	11	20	22	14	17	33	6	58	14	2	0	0	0	2	0	0	0	0	2	2	0	2	2	2	CP109963.1	1730451	1731224	+	774
thiD	12	20	25	3	2	0	0	0	0	2	6	4	3	8	20	18	20	2	0	0	0	2	0	0	0	0	0	0	4	0	0	2	0	CP109963.1	1731221	1732021	+	801
fbaB	3132	3920	3239	59	68	48	460	279	156	1155	1444	1349	1625	982	3140	2155	4883	904	2	2	8	58	64	48	12	12	20	46	66	71	14	8	6	CP109963.1	1732169	1733221	+	1053
OJ970_08645	499	657	582	19	30	25	130	86	44	259	230	228	162	167	693	163	473	114	1	0	2	15	10	9	1	4	2	10	14	13	1	1	0	CP109963.1	1733280	1734563	-	1284
OJ970_08650	616	717	619	176	154	93	36	48	8	49	61	69	69	67	154	70	73	62	8	22	20	18	26	16	12	8	18	31	24	15	22	30	20	CP109963.1	1734645	1736252	-	1608
OJ970_08655	423	471	443	41	46	45	2	11	6	19	14	26	12	16	34	11	18	13	2	0	0	0	2	2	0	0	0	5	0	6	0	2	2	CP109963.1	1736279	1737028	-	750
OJ970_08660	171	152	161	17	20	9	13	4	3	26	17	20	22	14	57	13	42	15	0	0	0	0	3	0	0	0	2	0	2	4	0	2	0	CP109963.1	1737283	1738284	+	1002
OJ970_08665	1077	1229	1166	42	46	30	4	12	10	26	30	28	33	23	50	17	44	5	2	0	2	0	6	4	0	0	0	4	0	2	2	0	4	CP109963.1	1738307	1739248	-	942
OJ970_08670	65	57	48	0	2	4	3	0	2	0	4	0	6	2	10	4	6	2	2	0	0	0	0	0	0	0	0	0	0	2	0	0	0	CP109963.1	1739455	1740822	+	1368
dalT	22	30	27	0	0	0	1	2	2	10	3	9	0	2	14	0	6	2	0	0	0	0	0	2	0	0	0	0	0	0	0	2	0	CP109963.1	1742366	1743643	+	1278
OJ970_08685	31	27	25	0	0	0	4	0	0	5	4	2	6	4	12	0	4	4	0	0	2	0	2	1	0	0	0	2	0	0	0	2	0	CP109963.1	1743692	1744354	+	663
OJ970_08690	416	592	541	10	10	4	10	5	6	11	9	5	16	8	39	15	56	4	0	0	0	2	0	0	2	0	0	2	0	0	0	0	0	CP109963.1	1744652	1745806	+	1155
OJ970_08695	52	70	57	0	2	4	2	0	0	4	3	6	8	6	12	2	20	0	0	0	2	0	2	2	0	0	0	0	0	2	0	0	0	CP109963.1	1745926	1747548	+	1623
OJ970_08700	25	15	17	0	4	0	0	0	4	6	0	1	4	0	7	4	0	2	2	0	0	0	0	0	0	0	0	0	1	0	0	0	0	CP109963.1	1747545	1748582	+	1038
OJ970_08705	19	32	33	0	0	2	2	0	0	6	4	10	0	0	8	8	4	2	0	2	0	0	0	0	0	0	0	0	2	0	0	0	0	CP109963.1	1748579	1749484	+	906
OJ970_08710	49	57	62	3	8	0	2	2	0	4	15	13	6	2	28	16	12	2	0	0	2	2	0	2	0	0	0	0	0	0	2	0	2	CP109963.1	1749456	1750319	+	864
OJ970_08715	90	101	133	4	12	6	10	11	6	18	17	3	9	4	52	44	40	7	0	0	0	0	2	0	0	0	0	0	2	2	2	0	0	CP109963.1	1750330	1751103	+	774
yegS	306	344	313	12	18	18	2	12	5	24	32	22	29	14	76	25	90	21	0	0	2	6	4	2	2	0	0	0	0	0	2	0	2	CP109963.1	1751345	1752241	-	897
yegQ	223	238	276	12	61	6	36	24	16	130	104	119	112	96	254	82	278	46	0	2	0	4	10	8	0	2	2	6	8	6	0	0	0	CP109963.1	1752484	1753845	-	1362
baeR	897	966	1088	40	38	20	39	25	7	80	67	40	49	53	186	73	179	40	0	2	3	5	4	8	0	2	0	4	2	7	3	0	0	CP109963.1	1754164	1754886	-	723
baeS	79	68	72	4	8	6	5	5	6	25	20	10	26	14	39	16	34	5	0	0	2	0	0	0	0	0	0	2	0	0	0	0	0	CP109963.1	1754883	1756361	-	1479
OJ970_08740	190	200	189	4	18	5	10	6	4	18	31	22	10	20	26	13	37	12	2	0	0	2	2	0	0	0	2	2	4	4	0	0	0	CP109963.1	1756358	1757773	-	1416
mdtC	94	90	96	4	17	2	6	10	4	21	27	16	12	24	54	18	42	8	4	0	2	4	0	6	2	0	2	0	0	4	0	4	2	CP109963.1	1757775	1760852	-	3078
OJ970_08750	67	83	72	6	18	4	14	6	6	18	30	22	17	8	31	24	47	20	0	0	12	2	4	0	2	2	4	6	2	6	4	0	4	CP109963.1	1760853	1763975	-	3123
OJ970_08755	185	209	211	21	20	8	16	20	18	39	24	42	19	25	62	18	63	19	0	2	0	0	4	4	4	1	0	8	0	8	0	0	2	CP109963.1	1763975	1765213	-	1239
OJ970_08760	99	80	111	4	6	6	16	10	2	26	24	26	16	16	22	10	42	8	4	8	4	2	6	2	0	8	0	8	12	6	2	4	10	CP109963.1	1765514	1766788	+	1275
OJ970_08765	7	4	3	2	2	2	5	4	4	2	2	7	4	7	6	0	13	0	0	0	2	2	0	0	0	0	0	2	0	0	0	0	0	CP109963.1	1767063	1767674	-	612
OJ970_08770	4	0	2	0	0	0	1	0	0	0	0	0	0	1	0	0	1	0	0	0	0	0	0	0	0	0	0	0	0	0	0	0	0	CP109963.1	1767818	1767898	-	81
OJ970_08775	14	4	10	2	0	6	0	2	2	12	3	6	9	2	10	6	4	8	0	0	0	0	0	0	0	0	0	0	0	0	0	0	0	CP109963.1	1768168	1768869	-	702
OJ970_08780	116	90	118	2	4	6	8	4	2	20	8	10	7	19	13	8	12	4	0	0	0	4	0	2	0	0	2	2	0	4	0	0	0	CP109963.1	1768884	1770740	-	1857
yegD	106	126	131	4	17	4	0	8	2	12	18	30	8	26	24	10	12	6	0	2	1	0	0	6	0	2	0	0	0	0	0	0	0	CP109963.1	1771030	1772382	-	1353
alkA	39	42	30	4	4	2	6	0	0	6	6	2	2	2	8	4	8	4	0	0	1	0	0	0	0	0	0	0	0	0	0	0	0	CP109963.1	1772520	1773368	+	849
udk	136	142	91	12	18	18	40	32	18	113	90	69	22	31	88	9	40	20	2	0	2	4	12	4	2	0	0	2	2	0	2	0	0	CP109963.1	1773483	1774124	+	642
dcd	1423	1698	1499	81	63	40	28	24	19	96	70	63	38	35	121	51	96	26	2	4	2	6	4	6	0	0	0	4	4	0	0	0	0	CP109963.1	1774215	1774796	+	582
asmA	1629	1909	1587	92	98	77	67	42	30	149	183	121	138	100	309	129	265	82	0	2	2	8	7	17	2	8	4	8	14	4	4	0	0	CP109963.1	1774827	1776674	+	1848
OJ970_08810	364	467	447	24	52	22	39	36	25	114	85	47	87	95	244	129	222	27	0	2	0	0	4	2	2	2	2	2	10	4	0	0	0	CP109963.1	1777216	1778799	-	1584
galF	2063	2329	2287	162	199	119	256	323	123	744	713	638	458	491	1232	453	898	305	2	6	8	18	39	40	4	4	6	35	14	18	4	4	2	CP109963.1	1779559	1780532	+	974
OJ970_08820	1437	2376	1796	32	40	27	38	24	12	128	133	71	80	58	258	107	412	44	0	0	0	4	8	4	0	0	0	3	0	2	0	0	0	CP109963.1	1780738	1781718	+	981
OJ970_08825	55	61	67	4	25	3	13	9	6	33	31	24	22	7	35	13	9	10	0	0	0	0	1	0	0	0	0	2	0	0	0	0	0	CP109963.1	1782060	1782182	-	123
OJ970_08830	15191	15331	15979	935	2015	823	946	1132	451	3001	3054	2681	2661	2294	6398	3134	6870	1608	28	37	45	86	186	218	32	26	18	111	76	94	16	4	8	CP109963.1	1782473	1783906	+	1434
OJ970_08835	10727	11885	11114	781	1928	687	1021	1048	509	3163	3133	2916	2899	2615	6702	2975	5683	1905	12	15	39	87	179	153	16	19	30	186	60	110	13	4	8	CP109963.1	1784052	1785188	+	1137
OJ970_08840	613	588	659	45	200	81	153	109	64	535	599	489	518	540	1339	622	977	297	0	0	9	9	13	10	0	4	2	12	15	12	4	2	4	CP109963.1	1785190	1785627	+	438
OJ970_08845	10996	11655	12152	338	1209	381	1020	925	460	2476	2433	2332	2413	2141	4495	2433	4295	1400	10	10	44	88	193	156	18	30	23	191	50	133	2	0	5	CP109963.1	1785642	1787810	+	2169
wbaP	6583	5665	6451	174	565	193	529	518	274	1150	1216	1145	1101	1035	2155	863	1651	627	6	6	16	22	94	95	6	12	7	93	28	67	8	3	2	CP109963.1	1787913	1789340	+	1428
OJ970_08855	844	748	866	85	186	52	179	190	93	437	421	369	465	393	897	408	815	280	2	10	4	6	41	31	2	0	2	29	6	10	0	1	0	CP109963.1	1789378	1790289	+	912
OJ970_08860	808	764	968	115	185	103	242	195	120	494	607	570	831	660	1264	664	1198	494	0	5	8	22	33	20	0	3	5	32	10	25	0	2	0	CP109963.1	1790730	1792523	+	1794
OJ970_08865	276	245	281	74	73	80	160	134	96	304	342	333	423	328	701	320	544	268	2	2	0	13	15	23	2	4	2	20	6	14	0	0	0	CP109963.1	1792555	1793325	+	771
OJ970_08870	121	88	125	10	16	5	52	39	9	79	97	96	114	74	248	117	235	78	0	2	0	1	7	1	0	0	0	6	2	4	0	0	0	CP109963.1	1793327	1793821	+	495
OJ970_08875	69	63	49	13	32	16	57	37	10	82	41	59	61	70	129	71	95	80	0	0	4	2	2	6	0	0	0	6	0	4	0	2	0	CP109963.1	1793889	1794578	+	690
OJ970_08880	138	134	144	9	16	16	30	33	16	71	69	82	132	106	151	95	128	79	0	0	0	0	2	4	0	0	2	0	4	6	0	0	0	CP109963.1	1794571	1795422	+	852
OJ970_08885	624	721	543	37	49	36	78	85	39	151	115	146	171	131	226	135	227	103	1	2	1	1	7	7	0	4	0	11	0	12	2	0	0	CP109963.1	1795505	1796935	+	1431
gndA	2074	2724	2150	286	501	269	441	560	216	1372	1595	1545	1325	1018	3043	1395	2032	882	9	6	31	42	102	99	18	18	24	88	53	39	6	2	2	CP109963.1	1797134	1798540	+	1407
rfbB	1249	1427	1067	128	305	144	468	503	197	1511	1344	1476	950	880	2276	691	978	439	8	12	10	33	120	76	20	14	14	56	50	52	2	0	0	CP109963.1;CP109963.1	1798764;1806341	1799828;1807405	+;+	2130
rfbA	3888	4476	4306	236	648	247	731	922	394	2638	2813	2597	1981	1808	4833	1788	3466	1302	10	12	32	78	188	134	18	34	24	109	67	55	8	6	6	CP109963.1;CP109963.1;CP109963.1	1799842;1807419;4986005	1800711;1808288;4986886	+;+;-	2622
rfbD	3253	3890	3541	314	810	273	738	991	458	2566	2559	2356	1781	1655	4608	2130	4029	1111	4	19	14	71	192	178	22	15	27	103	70	54	8	4	6	CP109963.1;CP109963.1	1800701;1808278	1801633;1809210	+;+	1866
rfbC	4079	4630	4608	165	444	192	504	699	279	1994	2463	2108	2256	1988	5879	2912	4650	1661	6	15	21	56	166	121	18	12	22	88	54	48	10	4	0	CP109963.1;CP109963.1	1801648;1809225	1802202;1809779	+;+	1110
ugd	624	657	789	43	71	65	193	296	129	656	834	761	554	620	1400	589	952	361	3	0	5	22	57	52	10	14	8	35	16	20	4	6	0	CP109963.1	1802382	1803548	+	1167
OJ970_08920	5	7	7	0	2	0	2	2	0	5	5	2	2	2	6	0	8	0	0	0	0	0	0	2	0	0	0	0	0	0	0	0	0	CP109963.1	1803977	1804096	-	120
OJ970_08925	1882	1934	2002	84	149	95	30	40	22	158	138	116	157	118	291	164	388	60	2	6	6	4	10	8	0	8	0	4	4	8	0	0	2	CP109963.1	1804497	1805501	-	1005
OJ970_08950	79	84	86	27	44	10	15	25	7	51	80	63	68	69	151	89	142	50	2	1	0	0	13	7	0	4	0	6	2	1	0	0	0	CP109963.1	1809866	1810696	+	831
OJ970_08955	189	165	176	43	104	33	72	60	37	141	194	164	197	165	433	177	301	140	0	1	2	8	29	12	4	2	0	12	8	6	4	0	0	CP109963.1	1810725	1811558	+	834
OJ970_08960	516	476	505	41	221	59	156	121	79	333	410	407	331	237	846	293	691	232	4	2	2	10	37	36	4	2	4	22	12	14	6	2	2	CP109963.1	1811548	1812879	+	1332
OJ970_08965	1319	1526	1383	183	543	205	577	407	284	1236	1463	1514	1594	1156	3187	1539	2998	975	10	12	20	54	162	103	28	22	20	92	45	91	12	6	2	CP109963.1	1812876	1816442	+	3567
OJ970_08970	297	305	230	9	25	9	56	31	12	75	73	79	91	91	131	63	97	42	0	0	4	6	10	2	0	3	0	4	2	4	0	0	0	CP109963.1	1816720	1817757	-	1038
OJ970_08975	76	53	106	2	16	2	11	4	4	18	23	22	15	17	62	12	64	14	0	0	0	2	2	0	0	0	0	4	4	0	2	0	0	CP109963.1	1817926	1818387	-	462
hisIE	949	1148	887	142	227	142	207	346	120	458	454	460	503	403	917	504	1421	416	2	9	18	19	55	40	8	2	9	24	22	23	3	0	0	CP109963.1	1818678	1819274	-	597
hisF	1205	1317	1329	145	299	170	201	338	106	514	589	526	723	390	1091	981	2572	464	4	8	14	16	67	53	6	7	6	23	27	30	4	2	2	CP109963.1	1819268	1820044	-	777
hisA	413	440	422	63	97	43	59	118	55	210	173	194	224	142	402	349	737	220	6	2	4	8	31	10	4	6	3	15	12	2	4	0	0	CP109963.1	1820026	1820763	-	738
hisH	149	130	157	36	32	27	22	40	8	51	68	64	125	73	191	150	294	68	3	4	2	3	5	5	1	1	0	6	5	2	3	0	2	CP109963.1	1820763	1821353	-	591
hisB	397	497	483	105	134	85	104	164	43	258	293	276	366	203	512	378	753	255	2	11	13	14	24	39	2	2	0	24	17	13	0	2	2	CP109963.1	1821353	1822420	-	1068
hisC	178	194	193	32	48	28	52	68	10	110	145	125	156	90	240	186	405	82	2	9	5	2	14	13	0	2	2	9	12	10	0	0	0	CP109963.1	1822417	1823478	-	1062
hisD	260	304	225	57	57	35	71	93	22	107	151	123	181	111	285	209	391	141	0	10	8	2	17	8	0	2	6	12	4	21	4	0	0	CP109963.1	1823475	1824779	-	1305
hisG	596	659	667	154	211	119	180	212	66	349	315	330	471	257	751	425	902	258	0	20	28	12	36	28	6	8	14	38	26	20	8	4	0	CP109963.1	1824819	1825718	-	900
hisL	13	3	13	4	4	4	0	0	2	2	2	4	0	0	0	0	0	2	0	0	0	0	0	0	0	0	0	0	0	0	0	0	0	CP109963.1	1825864	1825914	-	51
OJ970_09025	41123	47080	44575	217	193	126	104	131	69	298	388	274	465	377	893	496	1190	286	2	2	6	86	92	73	8	4	2	10	11	30	2	2	2	CP109963.1	1826091	1826915	+	825
OJ970_09030	281	326	285	4	14	4	2	3	8	27	13	8	9	10	46	4	49	4	0	0	0	0	0	2	0	0	2	1	1	1	0	0	0	CP109963.1	1826954	1827844	+	891
plaP	162	126	195	27	138	40	170	139	93	412	319	344	229	181	381	155	217	134	0	6	8	24	56	38	6	12	6	32	28	26	0	0	2	CP109963.1	1828134	1829492	+	1359
OJ970_09040	42	42	40	0	6	12	6	5	0	14	7	6	2	4	26	8	16	3	0	0	0	2	0	0	0	0	0	2	8	0	0	0	0	CP109963.1	1829675	1829986	-	312
sbcB	64	70	52	10	29	14	12	14	4	55	55	30	16	22	55	31	60	12	0	6	0	0	2	4	0	0	0	2	6	2	0	2	0	CP109963.1	1832552	1833976	-	1425
dacD	734	834	549	28	35	12	45	49	25	148	140	86	48	68	187	78	146	46	0	2	0	6	10	6	2	2	0	11	10	6	0	0	0	CP109963.1	1834157	1835320	+	1164
sbmC	554	638	561	44	44	29	24	15	10	84	99	46	93	50	223	121	323	53	0	0	0	4	3	4	4	0	0	0	2	8	0	0	2	CP109963.1	1837407	1837880	+	474
OJ970_09070	199	191	159	9	85	55	39	22	14	88	109	62	74	57	234	103	244	91	2	2	4	0	12	2	2	0	0	2	4	5	8	4	2	CP109963.1	1837979	1839037	+	1059
OJ970_09075	21880	19698	24362	484	469	338	351	321	167	610	993	819	919	757	1589	603	1205	491	14	12	16	66	70	61	8	4	8	43	20	33	2	6	2	CP109963.1	1839205	1839528	+	324
cobS	136	154	182	13	17	0	18	22	4	32	18	25	18	16	42	12	26	15	0	2	0	3	2	0	0	2	0	4	2	5	0	0	0	CP109963.1	1839843	1840583	+	741
OJ970_09090	151	119	134	48	50	29	32	48	28	80	50	53	63	63	112	47	90	41	4	6	24	6	10	10	4	2	12	9	14	14	20	18	12	CP109963.1	1841721	1842830	-	1110
OJ970_09095	91	129	92	10	8	0	2	2	0	13	9	4	6	2	27	3	3	9	0	0	0	0	0	0	0	0	0	2	2	0	0	0	0	CP109963.1	1843029	1843760	+	732
OJ970_09100	51	80	59	6	5	0	7	23	2	11	9	8	4	4	43	8	3	3	0	0	0	0	4	1	0	0	2	2	0	0	0	0	2	CP109963.1	1843782	1844171	-	390
OJ970_09105	120	120	105	5	14	8	9	17	5	16	17	9	6	6	26	7	6	18	0	0	0	0	3	3	0	0	0	3	2	0	0	0	1	CP109963.1	1844287	1845243	+	957
OJ970_09110	101	99	100	5	3	4	1	9	2	7	8	14	11	7	24	4	13	5	0	2	0	0	0	1	0	2	0	2	0	1	0	0	0	CP109963.1	1845203	1845943	-	741
shiA	301	365	302	14	33	2	10	6	12	28	24	24	20	22	58	22	47	17	0	0	0	0	0	0	0	0	2	0	2	4	6	0	4	CP109963.1	1845990	1847309	-	1320
OJ970_09120	634	656	689	26	26	26	25	9	2	26	32	21	27	39	57	23	42	21	0	0	0	2	2	1	2	2	0	2	4	4	0	0	0	CP109963.1	1847653	1848114	+	462
OJ970_09125	528	431	545	32	66	38	26	21	7	59	41	32	38	31	116	62	85	24	0	0	6	5	2	2	0	2	0	6	2	10	0	0	0	CP109963.1	1848125	1848661	+	537
OJ970_09130	62	28	29	1	1	2	0	0	2	10	2	5	3	6	12	9	9	4	0	0	0	2	1	0	0	0	0	0	0	0	0	0	0	CP109963.1	1848717	1849685	-	969
OJ970_09135	111	93	74	5	2	0	0	2	0	1	0	5	2	0	4	6	5	0	0	0	0	2	2	0	0	0	0	0	0	0	0	0	0	CP109963.1	1849719	1849952	+	234
OJ970_09140	295	320	302	47	94	32	201	181	101	535	855	824	953	566	1783	1048	2817	618	2	1	3	12	8	8	0	2	8	25	26	10	10	0	0	CP109963.1	1850146	1850982	+	837
OJ970_09145	188	162	152	20	19	4	38	32	16	85	94	79	96	58	258	89	273	58	0	0	2	0	2	8	2	2	2	4	5	2	0	0	0	CP109963.1	1851189	1852160	+	972
OJ970_09150	54	56	62	4	8	4	14	3	6	36	23	21	6	13	34	18	46	16	0	0	2	2	4	0	0	0	0	0	5	0	0	0	0	CP109963.1	1852157	1853260	-	1104
OJ970_09155	753	709	704	23	36	15	28	12	7	25	30	34	42	28	70	50	83	14	0	4	0	1	5	1	0	0	0	0	2	4	4	0	0	CP109963.1	1853819	1854919	-	1101
OJ970_09160	2324	2287	2321	73	93	69	90	46	39	79	80	90	98	107	207	83	235	59	10	18	10	14	10	25	2	0	0	20	24	26	24	16	20	CP109963.1	1855034	1856653	-	1620
OJ970_09165	377	265	377	11	10	7	7	5	6	11	3	10	12	5	34	14	44	9	0	0	0	1	0	0	2	0	0	0	0	0	0	0	0	CP109963.1	1856589	1857286	+	698
OJ970_09170	1570	1358	1656	30	51	33	36	29	18	76	64	63	82	72	182	65	219	46	2	0	4	2	6	0	5	0	0	4	2	3	0	0	0	CP109963.1	1857221	1858057	-	837
OJ970_09175	1	10	0	1	5	4	0	0	1	2	0	0	0	0	0	0	2	0	0	0	0	0	0	0	0	0	0	0	0	2	0	0	0	CP109963.1	1859158	1859229	+	72
OJ970_09180	499	506	476	53	50	33	26	31	7	55	78	75	91	51	168	60	123	32	2	0	2	0	8	4	0	0	0	4	4	8	0	0	0	CP109963.1	1859452	1860471	+	1020
OJ970_09185	7960	9464	9574	219	497	350	547	503	215	1428	1489	1079	1347	1122	4005	1568	3692	819	2	10	8	58	56	52	14	16	10	68	26	38	14	0	6	CP109963.1	1860755	1862635	-	1881
OJ970_09190	410	492	426	21	50	38	53	31	21	103	119	71	71	46	247	61	172	44	0	0	0	4	1	4	0	0	0	0	0	0	0	0	0	CP109963.1	1862632	1863126	-	495
OJ970_09195	2906	3730	3277	190	351	188	202	210	90	473	561	412	512	462	1475	459	1015	344	2	0	8	18	26	24	8	6	2	18	16	12	2	6	2	CP109963.1	1863123	1864211	-	1089
OJ970_09200	2131	2126	2132	158	219	138	87	80	41	226	272	224	222	227	746	282	506	136	4	6	2	14	12	14	4	12	0	13	14	18	4	2	2	CP109963.1	1864208	1865203	-	996
OJ970_09205	77	89	106	9	7	3	2	3	0	11	11	13	3	6	12	2	4	0	0	0	0	0	0	0	0	3	0	2	0	2	0	0	2	CP109963.1	1865739	1865951	-	213
OJ970_09210	483	522	567	7	16	11	9	8	6	25	27	16	16	24	57	12	48	6	0	0	4	4	2	0	0	1	0	4	0	4	0	0	0	CP109963.1	1866208	1867152	+	945
OJ970_09215	65	60	66	3	0	1	0	2	0	3	8	2	2	0	18	2	5	0	0	0	0	0	2	0	0	1	0	0	0	0	0	0	0	CP109963.1	1867345	1868091	-	747
OJ970_09220	15	8	21	4	2	2	2	0	2	0	8	6	6	4	6	8	4	0	0	0	4	0	2	2	0	0	2	2	0	0	2	0	0	CP109963.1	1868101	1869960	-	1860
OJ970_09225	1	3	0	0	0	0	2	0	0	2	0	0	2	2	0	0	4	0	0	0	0	0	0	0	0	0	0	0	0	2	0	0	0	CP109963.1	1870670	1870975	-	306
OJ970_09230	10	2	0	0	0	0	0	0	0	0	2	0	0	5	0	2	0	0	0	0	0	2	0	0	0	0	0	0	0	0	0	0	0	CP109963.1	1871020	1871322	-	303
OJ970_09235	7	4	4	0	2	0	2	0	0	0	3	0	2	4	11	0	6	0	0	0	0	0	0	0	0	0	0	0	0	0	0	0	0	CP109963.1	1871358	1871761	-	404
virB11	173	157	177	2	8	6	4	2	4	14	17	8	32	26	61	36	53	14	0	0	2	2	2	2	0	0	0	2	0	0	0	0	2	CP109963.1	1871758	1872783	-	1026
OJ970_09245	651	950	702	10	12	10	16	12	9	64	48	42	47	41	118	48	159	30	0	0	2	0	0	4	0	2	2	0	0	2	0	0	2	CP109963.1	1872773	1874035	-	1263
virB9	8	22	22	3	0	2	2	2	0	6	2	2	7	2	8	1	18	2	0	0	0	4	0	0	0	0	0	2	0	0	0	0	0	CP109963.1	1874079	1874987	-	909
OJ970_09255	2	1	4	0	0	0	0	2	0	0	0	2	0	2	4	10	2	2	0	0	0	0	2	0	0	0	0	0	0	0	0	2	0	CP109963.1	1874984	1875667	-	684
OJ970_09260	1	0	0	0	0	0	0	0	0	0	0	0	0	0	0	1	0	0	0	0	0	0	0	0	0	0	0	0	0	0	0	0	0	CP109963.1	1875660	1875797	-	138
OJ970_09265	1	4	2	0	2	0	0	0	0	0	5	0	0	0	2	3	0	0	0	0	2	0	2	0	0	0	0	2	0	2	2	4	6	CP109963.1	1875885	1876649	-	765
OJ970_09270	31	8	22	8	1	6	8	0	4	7	2	2	0	2	2	2	6	0	0	0	0	0	2	0	0	2	2	0	0	6	0	0	2	CP109963.1	1876642	1878018	-	1377
OJ970_09275	2	2	1	0	2	0	0	0	2	2	2	0	0	0	4	0	6	0	0	0	0	0	0	0	0	0	0	0	2	0	0	0	0	CP109963.1	1878031	1878324	-	294
OJ970_09280	39	59	49	2	5	2	2	4	4	2	6	4	2	0	37	3	13	6	0	0	0	2	4	0	0	0	0	0	2	0	0	0	0	CP109963.1	1878324	1879034	-	711
OJ970_09285	2	5	5	0	0	1	0	0	0	1	0	0	2	1	1	1	2	1	0	0	0	0	0	0	0	0	0	0	1	0	0	0	0	CP109963.1	1879107	1879340	-	234
OJ970_09290	2	0	0	2	2	0	5	3	1	4	14	4	8	9	22	7	2	2	0	0	0	0	0	0	0	0	0	0	0	0	0	0	0	CP109963.1	1879909	1880058	-	150
OJ970_09295	2	4	3	2	1	0	0	0	0	0	3	0	0	1	4	0	2	2	0	0	0	2	0	0	0	0	0	0	0	0	0	0	0	CP109963.1	1880280	1880489	-	210
OJ970_09300	5	6	10	2	2	0	0	2	0	2	1	0	0	6	15	2	6	0	0	0	0	0	0	0	0	0	0	2	2	2	0	0	0	CP109963.1	1880479	1881060	-	582
OJ970_09305	0	2	1	0	0	0	0	0	0	1	3	2	0	1	8	0	0	0	0	0	0	0	0	0	0	0	0	0	0	0	0	0	0	CP109963.1	1881045	1881227	-	183
OJ970_09310	2	0	2	0	0	0	0	0	2	1	4	0	0	0	5	1	0	2	1	0	0	0	0	0	0	0	0	0	0	0	0	0	0	CP109963.1	1881249	1881434	-	186
OJ970_09315	0	0	4	4	0	0	0	0	0	1	0	0	0	0	0	1	0	3	1	0	0	0	0	0	0	0	0	0	0	0	0	0	0	CP109963.1	1881574	1881723	-	150
OJ970_09320	7	6	8	4	4	2	0	4	0	13	2	6	6	2	16	5	14	4	0	0	0	0	0	0	0	0	0	0	0	0	0	2	0	CP109963.1	1881710	1882407	-	698
OJ970_09325	7	0	5	2	2	2	6	5	9	36	8	15	7	14	43	7	0	9	0	0	0	0	1	3	0	0	0	1	0	0	0	0	0	CP109963.1	1882459	1883277	-	819
fyuA	39	49	36	12	16	6	2167	3060	1117	6127	5871	3884	4046	3485	12123	4283	5084	2415	11	6	8	26	260	251	24	32	16	185	84	99	10	8	4	CP109963.1	1884149	1886170	-	2022
ybtE	38	32	35	6	4	2	655	696	315	2331	2468	1137	2050	1369	6277	3143	2947	1047	1	0	0	8	59	26	6	2	2	52	8	16	0	6	6	CP109963.1	1886301	1887878	-	1578
ybtT	91	59	56	10	2	0	179	190	63	616	603	261	465	306	1433	738	627	255	0	2	0	6	24	18	2	0	0	11	4	2	2	2	2	CP109963.1	1887882	1888685	-	804
ybtU	39	48	20	4	2	0	454	477	206	1346	1342	585	950	771	3246	1792	1427	538	0	0	2	16	37	22	0	8	2	24	17	10	4	2	0	CP109963.1	1888682	1889782	-	1101
irp1	1094	1270	1158	40	42	23	4140	4591	1860	13249	13070	6468	10458	8234	31906	17482	13334	6003	12	10	22	80	337	230	36	61	32	236	99	156	28	37	20	CP109963.1	1889779	1899270	-	9492
irp2	132	213	159	70	96	111	5662	5874	2620	16775	16865	8011	14904	12083	47759	21345	18068	9273	54	72	94	126	454	331	86	66	82	396	202	262	124	154	104	CP109963.1	1899358	1905465	-	6108
ybtA	129	173	145	14	10	18	107	101	24	239	254	184	344	230	624	369	446	156	0	0	2	6	10	8	2	0	2	10	6	4	2	2	0	CP109963.1	1905656	1906615	-	960
ybtP	55	43	48	1	6	16	1515	1651	834	5160	4672	2399	3565	3690	13152	5239	6324	2240	2	0	3	45	183	133	12	12	3	94	29	72	10	6	7	CP109963.1	1906872	1908584	+	1713
ybtQ	126	109	116	8	6	10	1082	1134	524	3683	3247	1825	2118	2182	7405	3034	4271	1339	0	4	2	27	126	104	18	6	8	101	31	77	6	2	2	CP109963.1	1908571	1910373	+	1803
ybtX	28	40	25	6	6	4	560	572	277	1918	1622	983	1098	1050	4016	1675	2072	609	0	0	0	22	85	50	3	8	0	54	15	47	0	2	0	CP109963.1	1910366	1911646	+	1281
ybtS	112	119	158	13	24	13	2468	2565	1132	8093	9142	5195	8926	6541	24964	13542	18044	4771	8	2	8	53	157	115	24	27	23	248	87	168	12	22	9	CP109963.1	1911674	1912978	+	1305
OJ970_09385	372	419	392	38	76	49	191	148	79	560	457	261	224	314	1126	313	306	191	4	0	1	6	15	14	0	4	4	17	7	16	2	0	0	CP109963.1	1913172	1914434	-	1263
OJ970_09395	63	77	48	8	15	10	15	13	15	51	42	18	17	14	71	19	69	14	2	0	0	0	2	4	2	0	0	6	0	2	0	0	0	CP109963.1	1914864	1916300	+	1437
OJ970_09405	14309	17286	16853	252	225	144	50	50	18	96	170	100	174	114	284	162	386	98	2	0	2	24	30	35	6	0	2	0	2	10	0	0	0	CP109963.1	1916666	1918120	-	1455
pmrD	1162	864	1128	2	2	0	4	3	4	6	8	8	8	2	8	4	10	0	0	0	0	0	0	3	0	0	0	2	4	4	0	0	0	CP109963.1	1918250	1918495	-	246
OJ970_09415	591	579	594	20	36	15	18	22	7	66	99	51	67	68	172	100	256	57	4	8	2	6	2	2	4	2	8	8	6	7	4	0	6	CP109963.1	1918768	1920390	+	1623
OJ970_09420	204	279	215	6	23	12	4	12	4	31	38	20	30	31	101	27	98	24	0	0	0	0	2	0	2	0	0	0	0	4	0	0	0	CP109963.1	1920301	1921233	-	933
OJ970_09425	459	671	506	15	37	19	21	12	6	30	44	69	81	70	174	85	295	27	1	0	4	3	0	0	0	0	0	5	0	7	1	0	0	CP109963.1	1921354	1922331	-	978
OJ970_09430	834	1164	1001	18	43	12	24	8	4	55	78	82	65	85	314	174	576	48	4	0	2	4	2	2	4	0	0	6	0	4	2	0	0	CP109963.1	1922246	1923032	-	787
OJ970_09435	232	228	299	20	92	20	86	107	50	248	247	271	260	176	435	258	454	88	2	0	4	6	12	21	0	4	2	8	8	10	2	2	0	CP109963.1	1923624	1925258	+	1635
nac	2050	2689	2081	331	330	184	58	154	158	107	1134	1864	2441	236	574	321	9394	861	4	4	6	12	40	26	4	4	8	12	12	34	2	4	0	CP109963.1	1925759	1926676	+	918
cbl	423	538	460	116	160	104	50	141	57	134	378	476	517	112	329	140	1640	193	0	2	2	4	22	19	4	6	0	12	6	12	0	0	0	CP109963.1	1926783	1927733	+	951
ldtA	1126	1312	1329	48	33	18	58	37	23	94	188	100	177	111	497	240	638	82	0	0	2	4	6	10	0	0	0	2	2	14	0	2	0	CP109963.1	1927812	1928753	+	942
OJ970_09460	8	15	9	0	4	2	4	3	2	3	2	7	4	2	20	2	5	2	0	0	0	0	0	0	0	0	0	2	0	0	0	0	2	CP109963.1	1929132	1929884	-	753
mtfA	734	701	680	62	56	30	53	30	11	97	99	68	133	85	261	122	199	108	0	4	4	2	7	5	4	2	2	3	6	10	0	0	0	CP109963.1	1930413	1931213	-	801
ompC	69	104	86	4	18	12	4	4	0	2	8	8	2	10	12	14	1	4	0	0	0	0	0	2	2	0	0	0	0	2	0	0	2	CP109963.1	1931666	1932811	-	1146
drpB	55	43	50	0	8	14	6	2	0	6	2	6	2	6	5	4	8	2	0	0	0	0	2	2	0	0	0	0	2	0	0	0	0	CP109963.1	1933350	1933631	+	282
OJ970_09490	1987	1928	2011	36	50	32	18	40	18	95	86	74	94	47	210	91	237	65	0	0	2	4	6	8	0	2	0	4	4	2	2	0	0	CP109963.1	1933674	1934381	+	708
OJ970_09495	832	892	857	31	39	21	29	39	9	83	85	66	67	45	230	78	165	56	0	0	1	4	8	10	2	0	0	2	2	6	0	0	0	CP109963.1	1934458	1935858	+	1401
OJ970_09500	357	481	480	18	36	19	31	48	14	82	78	62	41	38	166	69	143	56	0	0	2	5	9	4	2	0	2	0	0	3	0	2	0	CP109963.1	1935839	1936333	+	495
yedA	238	306	321	19	44	46	37	48	14	79	78	71	56	59	237	97	180	42	10	24	28	15	16	13	2	4	12	18	19	30	12	26	24	CP109963.1	1936308	1937219	-	912
OJ970_09510	5504	5448	5710	116	206	84	145	104	58	254	278	234	202	189	643	255	837	136	6	4	10	14	15	17	6	8	2	25	7	22	0	0	2	CP109963.1	1937403	1938314	+	912
dgcQ	549	592	580	23	42	28	36	32	16	83	71	68	78	72	249	67	235	62	0	0	3	8	1	10	6	4	8	11	8	4	2	0	4	CP109963.1	1938430	1940109	+	1680
OJ970_09520	71	83	85	6	10	2	16	4	3	9	27	16	7	11	30	8	18	3	0	0	0	0	2	0	0	0	0	0	0	2	0	0	0	CP109963.1	1940409	1940630	-	222
dsrB	112	105	123	6	27	12	40	45	14	74	72	42	33	36	87	27	64	11	1	1	2	0	3	1	0	2	0	2	4	7	0	2	0	CP109963.1	1940764	1940955	+	192
rcsA	216	208	262	42	150	32	179	192	110	355	396	297	302	263	631	349	657	138	8	5	10	8	20	20	2	2	2	12	8	16	0	2	0	CP109963.1	1940988	1941611	-	624
OJ970_09535	385	394	430	56	52	50	24	28	34	75	89	91	65	38	193	49	120	36	0	0	0	2	3	6	0	2	2	14	14	0	0	2	0	CP109963.1	1941984	1942418	+	435
amyA	7075	8635	8129	172	193	167	237	245	128	714	869	746	822	670	2251	1256	3665	582	6	8	14	29	30	23	9	2	6	31	24	34	4	2	2	CP109963.1	1942460	1943947	-	1488
tcyJ	2099	2150	2263	268	115	186	197	229	81	381	401	361	304	296	1076	239	533	210	2	2	4	36	28	44	7	4	6	38	20	31	6	2	0	CP109963.1	1944148	1944948	+	801
dcyD	3581	4424	3614	141	161	123	50	96	35	173	269	192	243	173	617	252	532	98	2	0	7	10	12	14	0	0	2	16	8	4	4	2	0	CP109963.1	1945044	1946030	+	987
tcyL	286	290	243	16	39	29	16	33	10	50	69	49	55	52	208	67	123	30	0	0	2	0	2	1	0	0	2	5	3	0	0	0	0	CP109963.1	1946046	1946714	+	669
yecC	236	261	232	32	53	28	16	33	15	73	82	45	45	49	238	71	148	36	0	0	0	2	2	2	2	0	1	6	1	2	4	0	0	CP109963.1	1946711	1947463	+	753
sdiA	3062	3619	3197	170	371	186	128	113	58	250	373	248	345	274	1445	352	563	224	0	2	2	14	30	8	4	6	2	10	0	11	0	2	2	CP109963.1	1947781	1948503	+	723
OJ970_09570	610	534	727	35	90	30	49	77	42	135	83	78	31	80	174	25	93	51	0	0	0	10	13	15	0	4	2	8	10	3	0	0	0	CP109963.1	1948571	1948795	-	225
uvrY	1647	1633	1601	149	239	143	91	105	46	294	303	207	231	250	818	200	523	188	4	4	4	10	14	10	0	2	4	19	8	10	4	4	0	CP109963.1	1949257	1949913	+	657
uvrC	2236	2605	2532	151	278	128	209	166	59	595	556	366	391	487	1506	454	1162	344	5	4	6	20	32	24	4	8	4	18	12	28	2	2	0	CP109963.1	1949910	1951742	+	1833
pgsA	140	181	162	6	26	12	21	19	7	43	37	28	51	28	187	106	221	26	0	0	0	0	3	5	0	2	2	0	0	2	0	0	0	CP109963.1	1951800	1952348	+	549
OJ970_09605	183	175	189	8	10	4	16	2	0	16	29	14	28	12	66	36	46	21	0	2	2	2	4	0	0	0	0	4	2	4	2	0	4	CP109963.1	1953016	1953897	+	882
OJ970_09610	300	327	331	15	45	27	47	25	18	97	110	80	83	53	201	79	334	58	0	2	0	4	8	6	4	2	0	13	2	2	2	0	0	CP109963.1	1953996	1954664	+	669
tyrP	46	36	42	4	2	2	16	10	6	34	20	16	12	12	31	18	44	16	0	0	0	2	0	0	0	0	0	0	0	0	0	0	0	CP109963.1	1954689	1955900	-	1212
OJ970_09620	404	398	415	23	8	14	4	0	3	12	15	13	20	30	44	12	39	11	0	0	0	2	0	2	0	0	0	2	0	4	0	0	0	CP109963.1	1956092	1956331	+	240
ftnA	598	662	757	203	99	58	10	8	10	23	47	40	28	26	48	2	69	17	4	0	0	2	4	0	0	0	0	2	0	2	0	0	2	CP109963.1	1956367	1956864	-	498
OJ970_09630	7	11	6	6	2	8	0	4	0	4	0	0	7	2	2	0	7	0	0	0	0	0	0	0	0	0	0	0	0	0	0	0	0	CP109963.1	1956922	1957101	-	180
OJ970_09635	156	247	226	24	22	14	13	2	0	9	21	20	18	8	37	17	27	6	0	0	0	6	0	0	0	0	0	0	0	0	2	0	0	CP109963.1	1957272	1957910	+	639
OJ970_09640	92	117	70	0	9	10	4	10	6	24	28	16	44	21	67	38	56	22	0	2	0	2	4	0	0	0	0	0	0	0	0	0	0	CP109963.1	1957960	1959381	-	1422
OJ970_09645	132	158	130	22	72	48	40	48	50	63	53	42	16	26	36	15	14	12	2	0	2	10	14	8	0	4	0	4	8	8	0	0	0	CP109963.1	1959532	1959783	+	252
OJ970_09650	180	177	186	6	10	4	11	11	9	39	32	15	8	18	67	22	25	10	0	0	2	0	7	0	2	2	0	0	2	0	4	0	0	CP109963.1	1959821	1961332	-	1512
OJ970_09655	58	44	50	2	4	0	6	0	0	8	4	4	0	11	12	1	13	3	0	0	0	0	0	0	0	0	0	0	0	0	0	0	0	CP109963.1	1961398	1961556	+	159
OJ970_09660	514	502	531	40	105	102	292	411	193	903	538	571	297	350	827	201	414	198	2	8	0	4	36	27	1	4	0	19	16	12	0	0	0	CP109963.1	1961627	1962136	-	510
OJ970_09665	1	0	0	0	0	0	0	0	0	0	0	0	0	0	0	0	0	0	0	0	0	0	0	0	0	0	0	0	0	0	0	0	0	CP109963.1	1962523	1962666	-	144
OJ970_09670	155	193	191	26	64	38	61	62	40	66	80	73	92	80	153	27	104	64	32	26	28	30	52	36	36	20	32	72	66	117	46	68	60	CP109963.1	1963028	1964008	+	981
araG	216	227	243	4	2	2	6	9	8	18	8	14	24	28	32	33	85	6	0	0	0	0	0	0	2	2	0	0	1	10	0	0	2	CP109963.1	1964071	1965585	+	1515
araH	142	121	123	12	18	22	16	4	14	70	46	42	20	33	97	15	62	30	0	0	0	2	4	2	0	0	0	6	10	3	0	0	2	CP109963.1	1965600	1966580	+	981
otsB	468	524	535	50	159	91	123	137	49	278	338	270	204	154	691	255	775	144	2	10	4	8	16	5	4	0	2	12	6	21	0	0	0	CP109963.1	1966742	1967530	+	789
otsA	926	1085	1107	121	379	86	261	273	99	608	827	601	506	436	1680	778	1817	338	11	7	16	12	16	12	2	6	2	20	25	31	6	10	0	CP109963.1	1967505	1968929	+	1425
uspC	15414	16522	15076	271	159	135	111	97	74	184	239	184	266	223	513	130	364	142	2	4	4	32	44	30	8	4	6	28	14	15	0	0	0	CP109963.1	1968953	1969381	-	429
OJ970_09700	74	95	83	6	4	8	6	6	8	6	11	8	8	14	7	8	6	16	8	8	8	12	8	4	8	0	2	6	2	4	20	6	12	CP109963.1	1969735	1971318	+	1584
OJ970_09705	271	373	355	30	17	4	14	16	6	53	35	25	36	15	71	44	84	17	0	0	0	0	0	6	2	2	2	6	4	0	0	0	0	CP109963.1	1971323	1972462	+	1140
argS	328	367	350	26	102	54	110	104	58	357	294	248	222	196	509	216	506	144	2	0	8	8	34	32	6	10	0	22	8	14	2	0	0	CP109963.1	1972524	1974257	-	1734
OJ970_09715	702	849	808	20	38	12	17	12	10	31	37	27	50	22	110	43	85	20	0	2	0	0	4	2	0	0	0	8	2	0	0	0	0	CP109963.1	1974493	1975062	+	570
cutC	2161	2147	2000	115	125	91	48	59	28	109	100	76	99	88	288	97	183	73	2	4	0	14	12	8	2	6	0	10	2	16	2	4	4	CP109963.1	1975139	1975882	+	744
cmoB	142	155	179	12	49	9	38	39	15	122	94	99	72	99	210	107	178	43	0	0	2	10	8	10	0	0	0	6	10	3	2	0	2	CP109963.1	1975964	1976968	-	1005
cmoA	53	74	55	6	13	4	20	20	4	54	42	27	25	25	83	40	60	16	0	0	0	2	6	0	0	0	2	2	5	2	0	0	0	CP109963.1	1976965	1977708	-	744
OJ970_09735	175	188	208	11	18	11	20	8	8	27	22	25	4	23	39	14	34	10	0	0	0	2	2	2	4	0	0	0	0	0	0	0	0	CP109963.1	1977748	1978143	-	396
OJ970_09740	688	953	782	78	61	95	96	112	103	185	135	140	95	100	194	106	282	61	100	74	94	71	97	62	68	62	49	96	127	84	181	141	130	CP109963.1	1978196	1979014	-	819
OJ970_09745	4481	5685	4786	84	95	52	121	126	54	338	258	264	277	212	567	319	753	157	0	2	2	20	20	25	0	2	8	22	14	8	2	4	0	CP109963.1	1979011	1979577	-	567
aspS	1209	1631	1396	173	438	157	289	304	150	783	786	710	765	606	1693	732	1657	511	15	7	7	29	78	47	6	9	15	42	26	27	1	10	1	CP109963.1	1979845	1981632	+	1788
nudB	699	714	736	118	258	101	149	186	118	339	414	343	432	300	913	325	729	210	6	4	6	16	37	26	0	8	2	24	16	17	2	2	2	CP109963.1	1981634	1982077	+	444
OJ970_09760	1525	1741	1522	111	299	120	280	271	92	799	705	626	710	575	1883	743	1459	450	4	8	2	24	54	44	12	12	8	10	32	23	2	2	2	CP109963.1	1982105	1982845	+	741
ruvC	112	161	160	19	60	27	49	37	20	149	136	133	102	92	304	146	262	99	2	0	0	4	6	19	4	0	0	0	7	4	0	0	0	CP109963.1	1982880	1983401	+	522
ruvA	5489	7541	6354	94	94	66	69	50	45	161	195	134	124	172	418	192	492	112	2	0	4	10	16	14	2	4	4	0	6	2	0	2	0	CP109963.1	1983481	1984092	+	612
ruvB	2176	2877	2454	102	69	51	40	42	23	144	148	94	107	104	389	190	375	84	4	2	2	9	13	11	2	2	2	14	8	2	4	2	0	CP109963.1	1984101	1985111	+	1011
znuB	72	72	83	0	16	5	19	12	12	68	56	68	24	52	112	40	82	35	0	0	0	2	6	2	2	2	2	4	2	4	0	0	0	CP109963.1	1985175	1985960	-	786
znuC	234	203	224	16	25	16	32	35	27	101	134	116	78	67	159	66	122	35	0	0	0	6	8	2	0	0	0	8	4	4	0	0	0	CP109963.1	1985960	1986712	-	753
znuA	2629	2808	3048	428	873	626	875	1252	549	2891	2993	2272	2053	1834	6057	2354	4889	1161	4	22	50	72	195	128	26	24	19	115	100	104	7	4	4	CP109963.1	1986791	1987735	+	945
mepM	274	302	249	61	166	117	181	256	83	562	625	337	359	405	1257	390	1005	221	6	12	4	26	44	31	10	2	9	13	23	14	4	2	0	CP109963.1	1987751	1989070	+	1320
lpxM	550	664	568	22	49	16	32	37	16	132	124	74	109	96	273	129	288	102	2	0	2	8	13	18	0	0	4	2	4	8	2	0	0	CP109963.1	1989188	1990162	+	975
pyk	2201	2818	2667	115	169	107	79	75	60	268	304	210	254	206	834	164	312	190	2	2	0	2	20	15	2	0	1	15	8	5	2	0	3	CP109963.1	1990203	1991645	-	1443
OJ970_09810	2549	2762	2717	112	140	92	74	68	33	156	138	109	138	179	404	109	278	71	4	0	3	6	6	15	2	2	5	18	1	5	0	2	1	CP109963.1	1991771	1992676	-	906
OJ970_09815	671	524	670	38	55	36	33	53	21	114	127	114	111	93	370	136	294	58	2	2	1	4	3	5	2	0	3	17	3	7	0	2	0	CP109963.1	1992836	1992985	+	150
zwf	5606	7169	6258	312	430	263	252	271	96	630	752	593	667	491	1445	734	1525	372	42	36	74	62	102	80	40	52	38	69	77	112	40	56	46	CP109963.1	1992996	1994471	+	1476
edd	1156	1402	1278	57	112	56	47	99	36	163	231	186	156	141	444	136	403	106	0	2	4	2	12	4	4	0	2	6	5	8	0	4	2	CP109963.1	1994694	1996505	+	1812
OJ970_09830	422	437	469	23	43	24	37	33	7	99	127	109	106	95	232	123	310	55	2	4	1	10	12	6	0	0	0	2	2	4	0	0	0	CP109963.1	1996544	1997185	+	642
purT	73	108	89	12	6	19	57	49	33	128	133	142	98	71	205	129	215	65	0	2	0	2	24	6	2	2	0	8	2	0	0	0	0	CP109963.1	1997243	1998421	-	1179
OJ970_09840	1857	2153	1810	56	78	68	16	23	9	31	23	24	26	23	26	2	24	14	0	0	4	4	8	9	0	0	0	6	2	5	2	7	8	CP109963.1	1998566	1998913	+	348
OJ970_09845	679	1024	731	27	33	23	24	47	16	53	67	53	48	49	117	30	88	22	0	0	0	4	4	1	4	0	2	16	16	6	2	1	0	CP109963.1	1999053	1999712	+	660
ptrB	809	865	921	47	86	42	79	62	27	189	228	172	254	175	693	281	535	157	2	2	0	12	16	8	0	6	2	16	20	9	2	6	2	CP109963.1	1999833	2001893	+	2061
exoX	421	550	480	24	45	16	35	16	9	55	70	39	56	65	162	79	104	47	0	0	2	2	5	1	0	0	0	2	1	0	0	0	0	CP109963.1	2001897	2002556	-	660
OJ970_09860	287	305	309	10	12	5	16	6	6	19	19	8	15	18	48	27	36	16	0	0	0	3	2	1	0	4	0	2	1	0	0	0	0	CP109963.1	2002635	2002865	-	231
yobA	3015	2201	2794	68	109	61	26	42	14	101	95	48	61	56	241	80	60	43	1	0	4	6	6	8	0	0	0	4	4	0	0	0	0	CP109963.1	2002978	2003352	+	375
copD	547	779	591	58	84	62	34	45	12	96	92	48	50	68	221	94	97	37	4	6	0	4	6	2	0	0	0	0	0	2	0	0	0	CP109963.1	2003356	2004225	+	870
OJ970_09875	203	259	209	27	36	28	22	26	10	56	67	42	35	47	115	36	45	21	3	1	2	1	3	0	0	0	0	2	2	5	2	0	0	CP109963.1	2004242	2004580	+	339
OJ970_09880	121	145	109	0	2	4	2	0	0	2	0	1	4	3	7	4	4	0	0	0	0	0	0	0	0	0	0	2	1	0	0	0	0	CP109963.1	2005216	2005359	-	144
OJ970_09885	3894	5239	3960	2	2	0	16	6	2	20	22	26	28	20	40	16	42	14	0	0	2	8	12	6	0	6	2	10	10	2	0	0	0	CP109963.1	2005464	2006432	-	969
pphA	4501	3739	3285	22	24	14	9	4	6	38	46	44	36	31	46	16	80	14	0	2	0	12	16	18	0	0	1	3	2	8	0	0	0	CP109963.1	2006589	2007242	+	654
OJ970_09895	55	69	65	3	11	0	6	2	2	2	9	13	6	10	21	10	22	4	0	0	0	0	3	0	0	0	1	2	0	0	0	0	0	CP109963.1	2007239	2007430	-	192
OJ970_09900	388	524	303	26	50	48	80	54	65	108	129	137	88	60	236	23	83	46	4	4	0	4	9	2	2	6	2	8	6	6	8	2	8	CP109963.1	2007528	2007767	-	240
rsmF	17	47	26	4	9	2	17	10	2	36	26	32	45	20	57	13	45	8	0	0	2	0	0	4	0	0	0	0	0	4	0	0	0	CP109963.1	2007883	2009316	-	1434
OJ970_09910	365	410	337	17	65	21	79	58	28	194	228	129	134	133	471	116	296	104	0	6	4	10	10	12	4	2	2	14	1	10	2	0	2	CP109963.1	2009440	2012073	-	2634
yebS	329	433	373	21	27	20	27	31	8	56	66	32	29	50	100	29	87	36	0	1	0	0	7	6	0	0	0	6	4	0	0	0	0	CP109963.1	2012042	2013325	-	1284
OJ970_09920	294	397	328	54	149	67	62	60	22	121	159	69	57	81	268	83	85	86	1	0	2	2	9	0	2	0	2	4	2	2	0	0	2	CP109963.1	2013458	2013971	+	514
proQ	873	944	842	113	446	186	357	368	145	1081	1150	839	1023	969	2780	1177	2427	718	9	8	18	17	58	60	20	11	12	34	30	24	6	4	5	CP109963.1	2014053	2014730	+	678
prc	554	651	561	117	616	252	446	457	202	1255	1269	893	839	885	2365	780	1676	554	6	8	18	27	110	77	10	8	8	27	54	43	2	4	2	CP109963.1	2014750	2016798	+	2049
htpX	2580	2650	2906	134	174	90	162	148	100	376	468	350	288	313	820	369	824	217	2	0	2	18	42	50	12	16	14	34	58	24	6	8	4	CP109963.1	2017034	2017918	+	885
OJ970_09940	113	118	94	2	18	6	10	8	6	38	22	50	14	16	28	11	42	12	4	0	2	2	0	0	0	4	0	2	2	2	4	0	8	CP109963.1	2017984	2019354	-	1371
kdgR	17447	20461	19344	528	717	376	285	235	123	610	769	705	826	683	2106	676	1572	460	14	10	18	56	62	57	4	8	7	66	30	47	2	4	2	CP109963.1	2019532	2020323	+	792
OJ970_09950	261	255	250	31	39	17	2	21	9	29	34	38	33	36	91	16	50	12	0	2	0	2	4	4	0	2	1	0	2	8	0	0	0	CP109963.1	2020380	2020619	-	240
mgrB	728	848	680	10	5	6	0	2	3	14	9	6	2	8	14	2	14	4	0	0	0	2	7	2	4	0	0	0	0	6	0	0	0	CP109963.1	2020779	2020922	+	144
OJ970_09960	1016	1121	1104	11	23	17	14	23	13	49	28	31	36	32	73	14	67	24	0	0	0	12	7	10	0	0	2	0	4	5	0	0	0	CP109963.1	2020997	2021287	+	291
OJ970_09965	3526	3302	2969	363	874	549	717	816	785	858	737	914	766	617	1404	396	1310	409	5	13	13	59	121	79	13	18	15	80	36	93	6	2	0	CP109963.1	2021878	2021949	+	72
cspE	3721	3958	3447	296	834	477	907	804	659	1196	1170	1167	1097	907	2119	460	1372	598	4	7	22	53	109	71	9	24	6	53	35	93	5	7	0	CP109963.1;CP109963.1	2022035;3636260	2022244;3636469	+;-	420
ftsI	145	180	167	6	12	21	34	36	12	118	112	90	129	88	246	84	156	81	0	0	2	4	4	8	2	4	0	12	6	2	4	0	4	CP109963.1	2022432	2024180	+	1749
rlmA	17	26	26	2	8	4	26	12	2	44	19	18	27	20	65	42	35	19	0	0	2	2	4	0	2	0	0	2	4	0	0	0	0	CP109963.1	2024242	2025036	+	795
mntP	32	31	37	2	0	4	2	2	0	4	5	5	6	2	11	3	10	4	0	0	0	0	4	0	0	0	0	2	1	2	0	0	0	CP109963.1	2025040	2025606	-	567
OJ970_09990	23	40	34	10	6	4	4	5	3	8	20	10	5	9	12	4	21	4	0	0	0	0	0	2	0	0	0	0	2	0	0	0	0	CP109963.1	2026025	2026483	-	459
OJ970_09995	4385	4764	4729	242	301	282	164	133	72	590	508	400	875	620	1724	954	2006	545	0	0	4	14	12	14	2	8	2	30	16	18	2	0	0	CP109963.1	2026546	2027397	-	852
OJ970_10000	967	862	953	129	143	127	77	35	28	213	258	165	290	263	640	298	427	187	2	0	0	4	11	3	4	0	2	7	5	4	0	0	0	CP109963.1	2027410	2028210	-	801
manX	2875	3392	3111	359	360	200	174	140	57	469	530	424	822	533	1373	785	1235	451	6	0	0	8	10	16	4	4	2	32	12	30	4	0	4	CP109963.1	2028267	2029238	-	972
yoaE	250	332	352	39	171	80	130	98	50	255	183	123	106	142	417	160	310	116	4	4	6	3	16	4	6	2	5	8	2	8	2	2	2	CP109963.1	2029685	2031244	+	1560
OJ970_10015	1451	1700	1697	34	27	21	36	54	8	77	65	73	79	63	186	56	192	62	2	2	0	4	13	2	2	0	0	6	4	9	4	0	0	CP109963.1	2031278	2032861	-	1584
sdaA	602	666	584	11	43	22	39	20	20	155	97	93	134	154	234	134	276	74	0	0	0	4	6	10	4	2	2	11	0	6	0	2	0	CP109963.1	2033044	2034408	-	1365
OJ970_10025	65	99	73	6	10	16	6	0	6	17	18	22	24	18	41	15	6	6	4	6	6	2	0	4	2	4	4	4	4	14	0	2	10	CP109963.1	2034571	2035149	-	579
pabB	30	44	36	6	10	4	11	10	4	42	16	20	22	20	57	14	39	16	0	2	0	0	0	0	0	0	0	4	0	0	0	0	0	CP109963.1	2035153	2036508	-	1356
OJ970_10035	7643	6398	8274	80	138	82	83	82	56	202	155	138	117	139	305	54	171	90	4	2	4	8	25	20	2	2	2	8	12	10	0	2	0	CP109963.1	2036597	2036782	+	186
OJ970_10040	3537	3526	4374	31	65	39	45	40	16	132	136	106	108	98	258	57	158	73	1	1	2	5	18	9	1	3	2	5	5	6	0	2	0	CP109963.1	2036783	2037127	-	345
OJ970_10045	343	387	383	29	58	44	44	48	12	92	106	88	42	82	204	84	156	32	2	0	0	4	6	4	2	4	0	6	2	8	0	4	4	CP109963.1	2037258	2039168	+	1911
tsaB	87	73	47	15	29	16	59	20	28	93	109	67	77	53	176	50	99	59	8	10	18	10	14	4	6	6	4	12	18	20	16	20	14	CP109963.1	2039314	2040009	+	696
OJ970_10055	619	570	555	6	11	15	15	32	20	39	41	29	46	35	99	24	86	28	0	0	2	0	9	2	2	2	0	0	0	4	0	0	0	CP109963.1	2040048	2040629	+	582
fadD	8123	9295	7774	362	157	278	170	59	60	258	291	148	320	164	735	264	851	160	0	0	2	28	24	8	4	2	6	8	4	8	2	0	0	CP109963.1	2040835	2042520	+	1686
rnd	602	616	619	60	246	126	90	134	64	268	206	192	94	120	399	80	142	94	0	4	4	18	20	36	2	0	4	2	4	4	4	0	2	CP109963.1	2042602	2043717	+	1116
minE	2169	1974	2566	71	140	76	95	114	39	386	575	354	768	374	1767	1288	2564	393	2	2	0	10	15	17	6	0	4	12	5	11	0	0	2	CP109963.1	2043794	2044063	-	270
minD	2037	2199	2398	157	303	188	253	340	78	792	979	631	998	670	2528	1494	2870	560	4	6	4	17	35	23	10	4	8	19	14	22	6	0	0	CP109963.1	2044067	2044879	-	813
minC	208	265	191	34	61	18	24	65	38	118	108	106	70	64	194	39	94	41	2	4	0	2	6	10	0	2	0	4	6	4	0	2	0	CP109963.1	2044903	2045601	-	699
OJ970_10085	2401	2580	2759	20	19	22	11	19	8	43	25	22	13	30	54	12	64	7	2	0	0	10	3	1	0	0	0	4	2	2	0	0	0	CP109963.1	2045728	2046009	+	282
OJ970_10090	8164	9705	9011	352	493	276	186	213	116	403	319	290	233	264	541	160	530	134	8	11	10	30	40	34	2	8	4	21	16	20	0	2	0	CP109963.1	2046026	2046685	+	660
OJ970_10095	127	172	136	23	53	24	28	24	9	53	50	18	34	44	128	39	72	29	0	1	0	3	1	5	0	2	4	0	8	6	0	0	0	CP109963.1	2046780	2047226	+	447
OJ970_10100	39	42	41	2	8	6	4	6	2	18	11	6	7	9	32	7	16	5	0	0	2	0	0	2	0	0	0	0	0	1	0	0	0	CP109963.1	2047233	2047577	-	345
dsbB	74	103	85	4	2	6	5	5	5	22	13	17	2	11	29	8	11	12	0	0	0	8	0	0	0	2	0	0	0	1	2	0	0	CP109963.1	2047728	2048258	-	531
nhaB	593	803	742	17	44	22	28	30	11	91	127	77	83	52	168	66	128	34	0	0	2	2	8	2	4	0	4	2	2	2	0	0	0	CP109963.1	2048387	2049937	-	1551
OJ970_10115	8	7	14	0	0	0	0	1	2	3	0	0	6	0	6	0	3	0	0	0	0	0	0	2	0	0	0	2	0	0	0	0	0	CP109963.1	2049974	2050105	+	132
fadR	733	821	808	27	39	24	14	26	16	52	70	48	62	45	206	38	123	46	0	0	4	0	2	5	2	0	0	2	4	6	2	0	0	CP109963.1	2050186	2050905	+	720
OJ970_10125	30604	36710	36302	497	498	408	198	255	113	620	875	664	901	524	1921	1124	3204	550	2	10	18	54	90	56	8	4	4	20	24	32	4	0	2	CP109963.1	2050980	2052512	-	1533
OJ970_10130	2	2	0	0	0	0	0	0	0	0	1	0	0	1	0	0	0	0	0	0	0	0	0	0	0	0	0	0	0	0	0	0	0	CP109963.1	2052589	2052735	+	147
OJ970_10135	8329	9623	8814	26	36	20	66	46	36	228	210	341	266	263	589	364	849	182	0	0	0	16	30	32	0	2	0	10	22	6	2	0	0	CP109963.1	2052834	2054132	+	1299
dadX	1607	2016	1984	18	34	32	38	54	24	149	150	194	103	125	286	229	613	92	0	0	2	12	16	12	0	6	4	5	4	4	6	2	0	CP109963.1	2054142	2055212	+	1071
OJ970_10145	2709	3160	2976	44	89	61	58	66	32	211	271	164	222	182	578	213	373	147	0	0	4	6	13	8	2	0	0	8	6	6	2	0	0	CP109963.1	2055229	2056962	-	1734
ldcA	232	213	216	18	36	10	10	16	13	56	24	39	32	31	115	57	107	24	2	0	0	0	2	4	2	2	0	2	4	0	0	0	2	CP109963.1	2057055	2057969	-	915
emtA	54	83	87	9	21	7	22	11	5	41	43	23	36	26	82	31	58	15	2	0	0	0	2	3	0	0	0	3	0	0	0	0	0	CP109963.1	2058145	2058756	+	612
OJ970_10160	40	48	55	10	18	20	77	83	26	224	225	197	150	133	412	152	299	129	0	0	2	8	11	10	0	0	0	11	12	6	0	0	0	CP109963.1	2058798	2060918	-	2121
OJ970_10165	350	414	298	14	26	20	54	66	30	224	258	267	270	202	526	356	864	142	0	0	0	6	4	6	6	8	2	6	8	8	2	0	0	CP109963.1	2061170	2062915	-	1746
OJ970_10170	0	2	0	0	0	0	0	0	0	0	0	1	0	0	0	0	1	0	0	0	0	0	0	0	0	0	0	0	0	0	0	0	0	CP109963.1	2063100	2063228	+	129
OJ970_10175	295	310	302	38	57	30	12	42	54	6	168	242	203	30	52	31	973	50	0	2	0	4	10	10	0	2	4	4	0	6	4	6	0	CP109963.1	2063300	2064739	+	1440
OJ970_10180	334	373	324	31	43	29	11	44	22	15	186	307	213	43	36	25	996	70	0	0	2	3	9	6	2	0	0	2	0	7	2	0	0	CP109963.1	2064733	2065662	+	930
OJ970_10185	292	339	302	22	26	28	8	33	11	6	129	257	131	30	54	31	451	36	0	0	0	0	8	4	2	0	0	0	2	6	0	0	0	CP109963.1	2065659	2066474	+	816
OJ970_10190	114	117	114	0	8	12	6	10	0	15	45	78	52	22	41	31	158	16	0	0	0	0	6	2	0	0	0	0	0	1	0	0	0	CP109963.1	2066491	2067237	+	747
OJ970_10195	19	25	25	4	2	4	2	0	0	4	8	5	0	0	4	0	7	5	2	0	0	2	4	0	0	0	0	2	0	0	0	0	0	CP109963.1	2067676	2068662	+	987
OJ970_10200	17	15	21	2	4	0	0	0	0	3	3	4	2	6	3	0	1	2	2	0	0	2	0	0	0	0	0	0	0	0	0	0	0	CP109963.1	2068655	2069455	+	801
OJ970_10205	7	9	13	0	2	0	0	0	2	1	3	0	0	2	4	0	2	1	0	0	0	0	0	0	0	0	0	0	0	0	0	0	0	CP109963.1	2069496	2069615	-	120
OJ970_10210	0	0	0	2	0	0	0	0	0	0	0	0	0	0	0	0	0	1	0	0	0	0	0	0	0	0	0	0	0	0	0	0	0	CP109963.1	2069913	2070055	-	143
tdcA	16	18	17	3	2	0	2	4	0	0	0	0	2	2	2	0	8	1	0	0	0	0	0	0	0	2	0	0	2	0	0	0	0	CP109963.1	2070232	2071173	+	942
tdcB	13	4	3	3	0	0	0	0	0	6	0	0	2	2	3	2	2	2	0	0	0	0	0	0	0	2	0	0	4	0	0	2	0	CP109963.1	2071267	2072256	+	990
tdcC	55	52	28	4	2	2	2	6	2	20	18	4	13	23	41	7	44	18	0	0	0	0	0	0	0	0	0	4	2	0	0	0	0	CP109963.1	2072282	2073613	+	1332
tdcD	13	20	7	0	0	0	0	0	0	5	0	0	4	2	5	2	6	2	0	0	0	0	2	0	0	0	0	0	0	0	2	0	0	CP109963.1	2073641	2074849	+	1209
pflB	6506	8773	6836	101	187	147	337	142	97	1244	1141	687	740	1273	2907	864	2086	774	4	8	4	24	22	24	4	6	4	98	17	44	0	4	4	CP109963.1;CP109963.1	2074878;3310712	2077172;3312994	+;+	4578
OJ970_10240	1	8	7	0	0	0	0	0	3	1	3	2	0	4	0	0	4	0	0	0	0	0	0	0	0	0	0	0	0	0	0	0	0	CP109963.1	2077224	2077370	-	147
OJ970_10245	25	39	33	2	4	2	12	14	10	25	58	87	77	12	42	58	419	36	0	2	0	2	6	0	0	0	4	2	1	0	2	0	0	CP109963.1	2077660	2078718	+	1059
OJ970_10250	48	53	47	2	0	3	2	3	0	10	17	21	12	8	33	10	51	4	0	0	0	0	0	0	0	0	0	0	2	2	0	0	0	CP109963.1	2078828	2079742	+	915
OJ970_10260	48	68	67	6	6	4	12	4	9	10	49	60	48	9	53	48	417	30	0	0	0	5	0	0	0	4	0	2	0	4	0	2	0	CP109963.1	2081035	2081910	+	876
OJ970_10265	12	21	4	1	0	0	1	6	10	13	28	19	11	8	12	8	81	3	0	0	0	2	0	0	0	0	0	0	0	3	0	0	0	CP109963.1	2081907	2082626	+	720
OJ970_10270	273	280	296	49	92	66	26	28	18	54	68	75	58	40	108	30	114	32	0	0	2	4	6	4	0	0	0	4	4	6	0	0	0	CP109963.1	2082632	2083525	-	894
OJ970_10280	104	134	113	9	6	4	8	2	6	21	29	11	6	14	61	5	43	11	0	0	0	2	2	0	0	2	0	2	2	0	0	0	0	CP109963.1	2085502	2085978	-	477
OJ970_10285	98	101	101	1	4	4	1	10	2	5	13	6	12	7	20	0	9	6	0	2	0	0	0	2	0	1	2	2	3	2	0	0	0	CP109963.1	2086077	2087003	+	927
OJ970_10290	87	116	113	2	6	6	16	18	2	25	14	18	20	17	59	2	50	8	0	0	0	2	2	0	0	0	0	0	0	0	0	0	0	CP109963.1	2087307	2088602	+	1296
OJ970_10295	40	55	53	0	6	8	15	25	19	27	31	12	24	23	75	15	170	12	0	8	2	0	6	0	0	4	0	6	12	2	6	4	10	CP109963.1	2088614	2089423	+	810
OJ970_10300	21	22	26	5	7	4	8	4	7	21	26	15	9	14	37	13	52	3	0	8	0	0	0	8	0	2	0	6	4	0	2	0	2	CP109963.1	2089398	2090297	-	900
[truncated: 3,226 more rows]
